# Supplementary material for: Proteome analysis of Aspergillus niger: Lactate added in starch-containing medium can increase production of the mycotoxin fumonisin B2 by modifying acetyl-CoA metabolism
Source: BMC Microbiol. 2009 Dec 10;9:255. doi: 10.1186/1471-2180-9-255 (PMC2807875; doi:10.1186/1471-2180-9-255)
Supplement: Additional file 1 — Protein expression data. Additional file 1.xlsx (an excel file) contains relative spot volumes for spots detected and matched to a reference gel in the 2D gel based proteome analysis of A. niger IBT 28144 on the three media containing 3% starch (S), 3% starch + 3% lactate (SL) and 3% lactate (L). B1-B6 denotes the biological replicate, R1-R2 the electrophoresis run and Gel 1-21 the gel number. [file 1471-2180-9-255-S1.ZIP]

## Sheet: Ark1
Spot ID	Relative spot volume
	Starch						Starch + lactate						Lactate
	S- B1 R1 Gel 2	S- B1 R1 Gel 9	S- B1 R2 Gel 16	S- B4 R1 Gel 5	S- B4 R1 Gel 12	S- B4 R2 Gel 19	SL B2 R1 Gel 3	SL B2 R1 Gel 10	SL B2 R2 Gel 17	SL B5 R1 Gel 6	SL B5 R2 Gel 13	SL B5 R2 Gel 20	L- B3 R1 Gel 4	L- B3 R1 Gel 11	L- B3 R2 Gel 18	L- B6 R1 Gel 7	L- B6 R2 Gel 14	L- B6 R2 Gel 21
6347	0.144903	0.121222	0.231493	0.15991	0.143226	0.167582	0.0493806	0.0390981	0.096519	0.0514016	1e-06	0.112398	1e-06	1e-06	1e-06	1e-06	1e-06	0.00934869
6348	0.065516	0.0646566	0.0606456	0.0564376	1e-06	0.0476915	1e-06	1e-06	1e-06	0.0190346	1e-06	1e-06	1e-06	1e-06	1e-06	1e-06	1e-06	1e-06
6351	1e-06	1e-06	1e-06	0.0502438	1e-06	1e-06	0.15144	0.0840715	0.135494	0.13433	0.176799	0.23109	0.0984201	0.0854326	0.0759182	0.0534981	0.0696956	0.0562204
6352	1e-06	1e-06	1e-06	1e-06	1e-06	1e-06	0.0514102	0.0201982	0.022484	0.0541646	0.0875785	0.0729085	0.0641184	0.0301071	1e-06	1e-06	0.0514995	0.0375519
6353	0.0963958	1e-06	0.0805736	0.24945	1e-06	0.0748415	0.286904	0.145798	0.151771	0.208594	0.307785	0.305806	0.136713	0.112467	0.112591	0.0841449	0.106371	0.0799421
6354	0.6187	0.519043	0.74382	0.798373	0.544745	0.633492	0.77274	0.456538	0.613342	0.417214	0.595786	0.570195	0.266925	0.193704	0.262052	0.235784	0.270208	0.235777
6355	1e-06	1e-06	1e-06	1e-06	1e-06	1e-06	0.0836707	0.0533215	0.0528143	0.0884994	0.132176	0.0922135	0.0819129	0.0534343	0.0687372	0.0448198	0.0611393	0.0498197
6356	0.451937	0.35842	0.588129	0.356314	0.284675	0.400191	0.584959	0.318116	0.485139	0.363934	0.623209	0.544289	0.224525	0.185326	0.211501	0.172049	0.199556	0.179276
6357	0.143277	0.119856	0.147661	0.0950342	0.0582	0.115012	0.0760849	0.0916892	0.0635696	0.101346	0.0989652	0.105331	1e-06	1e-06	1e-06	1e-06	1e-06	1e-06
6359	1e-06	1e-06	1e-06	1e-06	1e-06	1e-06	1e-06	1e-06	1e-06	1e-06	1e-06	1e-06	0.0331933	0.027831	0.0216384	0.0387731	0.0292503	0.0271854
6360	0.845415	1.11717	0.609103	1.38166	1.45307	0.990623	0.403547	0.683527	0.408753	0.799026	0.571664	0.59261	1.12065	1.41095	0.809251	1.75231	1.89498	1.3255
6361	1e-06	0.0232484	0.0251223	1e-06	1e-06	0.0319703	0.0327636	1e-06	0.0329099	0.01706	0.0295092	0.0359575	0.0894558	0.0434681	0.139496	0.0508913	0.0715955	0.058271
6363	1e-06	1e-06	0.0420119	1e-06	1e-06	1e-06	0.0364222	0.0359466	1e-06	0.0206285	0.0286637	0.0378869	0.0473363	0.0445315	0.0987749	0.0435961	0.0443622	0.0289694
6364	0.0665357	1e-06	0.078836	0.0701342	1e-06	0.0522282	0.0436463	0.0206082	0.0334322	0.0265298	0.0709977	0.0824743	0.136427	0.0860439	0.128053	0.0994336	0.131063	0.100536
6365	0.0402318	0.0205736	0.0254504	0.0325731	0.029516	0.0255843	0.0386401	1e-06	0.018863	0.0316196	0.0324941	0.0205509	0.029798	0.0237803	0.0200712	0.0294016	0.0268728	0.0239817
6367	0.0481647	0.0543464	0.0727054	0.0324879	0.0257005	1e-06	1e-06	0.0521991	0.0544382	1e-06	0.0524155	0.0658277	0.0341941	1e-06	1e-06	0.0364493	0.0389039	0.0466999
6368	0.025658	1e-06	0.0143087	0.0344902	1e-06	0.0292802	0.0385828	1e-06	0.0248385	0.0584983	0.0484002	0.0630476	0.0175705	1e-06	1e-06	0.0353059	0.0276965	0.0304249
6369	0.0241379	1e-06	0.0198198	0.0352332	1e-06	0.0151545	0.0266524	0.017125	1e-06	0.0165677	0.0207034	0.0288248	0.0397703	0.0246304	0.0470634	0.0330302	0.0326178	0.0291763
6370	0.0373778	0.0321077	0.0391856	0.0378954	0.018588	0.0447702	0.0540627	0.0279722	0.0504828	0.0404415	0.0467362	0.0474623	0.0212099	0.00789997	1e-06	0.0203932	1e-06	1e-06
6371	0.0338305	0.0382876	0.0218014	0.0261708	0.0159707	0.0131307	0.0818036	0.0791162	0.0370541	0.0683605	0.0371106	0.0878749	1e-06	1e-06	1e-06	0.048769	0.0234245	0.0564736
6372	1e-06	1e-06	0.0519986	1e-06	1e-06	0.0403616	1e-06	1e-06	1e-06	1e-06	1e-06	1e-06	0.0608195	0.0361246	0.0554562	0.055333	0.067727	0.044877
6373	0.0423496	1e-06	0.0221491	0.0440704	0.0242997	0.0176811	0.11644	0.108083	0.0310122	0.101083	0.0781872	0.0762918	1e-06	0.0109229	1e-06	0.0871543	0.0464639	0.0670163
6374	0.0328489	0.0491795	0.0582137	0.0851433	0.0389925	1e-06	0.0209367	0.0306007	1e-06	1e-06	0.0193901	0.0616555	1e-06	1e-06	1e-06	0.0229957	1e-06	1e-06
6376	0.123016	0.100728	0.124454	0.095973	0.0647987	0.118987	0.109632	0.0970396	0.0825546	0.127599	0.119554	0.134411	0.0469613	0.0561402	0.0288314	0.0394334	1e-06	0.0232855
6378	0.080669	0.0657446	0.0589671	0.119587	0.0757626	0.0596043	0.078161	0.0525084	0.0780958	0.0643576	0.0895173	0.0630779	0.0318041	0.029218	1e-06	0.0393825	0.057539	0.0394613
6379	0.0634674	0.0270048	0.0517507	0.057683	0.0361239	0.0561694	0.0503075	0.028377	1e-06	1e-06	0.0304524	0.052174	0.0338797	0.0276577	1e-06	0.0276299	1e-06	1e-06
6380	0.281311	0.217593	0.254708	0.193584	0.183839	0.247958	0.177185	0.138821	0.140181	0.141579	0.137739	0.0894793	0.146066	0.149948	0.14078	0.110207	0.153545	0.126868
6381	0.260202	0.207787	0.19049	0.209951	0.217601	0.196395	0.133795	1e-06	0.147752	1e-06	0.159177	0.132709	0.142669	0.143297	0.11964	0.14148	0.146627	0.135413
6382	0.0345233	0.0376925	0.0414927	0.0377734	0.0442341	0.0325708	0.0409418	0.0426506	0.0417133	0.0406013	0.0411413	0.0471662	1e-06	1e-06	1e-06	0.0113234	1e-06	1e-06
6383	0.094507	0.106829	0.0605932	0.0985345	0.0532519	0.0617935	0.0677909	0.0798822	0.0530486	0.0801823	0.0811394	0.0578372	0.0364593	0.0350286	1e-06	0.0306906	0.0251201	0.0218662
6384	0.0431778	0.0481876	0.0278083	0.0414736	1e-06	0.0206642	0.0564908	0.0515119	1e-06	1e-06	0.0464976	0.0513462	1e-06	1e-06	1e-06	1e-06	1e-06	1e-06
6385	0.115144	0.152533	0.133224	1e-06	1e-06	1e-06	1e-06	0.0320087	1e-06	1e-06	0.121952	1e-06	1e-06	1e-06	1e-06	1e-06	1e-06	1e-06
6386	0.0258603	1e-06	0.0264983	0.0217488	1e-06	0.0202967	0.0118883	1e-06	0.0142367	0.0122556	0.0267706	0.0237373	0.0332135	0.0193038	0.021571	0.0170335	0.027717	0.0146684
6388	0.0562845	0.0279573	0.0480717	1e-06	1e-06	0.0474574	1e-06	1e-06	0.0381797	1e-06	0.0852278	0.0494636	1e-06	1e-06	1e-06	1e-06	0.0327783	1e-06
6389	0.0393989	0.03987	0.0355903	0.0347749	1e-06	0.0258195	0.0590124	0.0693989	0.0437324	0.044194	0.0358296	0.0347762	0.0237124	0.0281764	0.0140211	0.0639398	0.0702847	0.0409379
6390	1e-06	0.0172535	0.0286456	1e-06	1e-06	0.0397091	1e-06	0.0405935	0.0344586	0.0472618	0.0339735	0.0433213	1e-06	1e-06	1e-06	1e-06	0.0242774	1e-06
6391	0.0205357	1e-06	0.0196172	1e-06	1e-06	0.0244027	1e-06	1e-06	1e-06	1e-06	0.0253494	0.0329519	0.0166385	0.0171473	1e-06	0.0189064	0.0186911	1e-06
6392	0.0740634	0.0548544	0.0375367	0.0805394	0.0516126	0.0442171	0.123776	1e-06	0.0669238	0.115522	0.0749535	0.0708666	0.0211241	0.0290623	0.020795	0.0953277	0.0735222	0.0634006
6393	0.0541339	0.0269702	0.0285791	0.0239883	0.0238766	1e-06	0.0621227	0.0602529	0.0294003	0.0572601	0.0358093	0.0352053	1e-06	1e-06	1e-06	1e-06	1e-06	1e-06
6395	1e-06	1e-06	1e-06	1e-06	1e-06	1e-06	1e-06	1e-06	1e-06	1e-06	1e-06	1e-06	0.287639	1e-06	0.223998	1e-06	0.355565	1e-06
6396	0.0643583	0.0356994	0.0533947	0.038831	0.0564403	0.0484224	0.0983846	0.0615416	0.0781913	0.061194	0.0946418	0.0465088	0.0233054	0.0176271	1e-06	0.0313467	0.0415042	0.035567
6397	0.078135	0.0312373	0.112624	0.0481438	0.0756498	0.113816	0.0633247	0.0459425	0.0750538	0.0280156	0.0699921	0.0332176	0.0479673	0.0229543	0.062652	0.0238558	0.0717838	0.0312567
6400	1e-06	1e-06	1e-06	1e-06	1e-06	1e-06	1e-06	1e-06	1e-06	1e-06	1e-06	1e-06	0.11528	0.0670891	0.0840367	1e-06	0.0963867	0.0408992
6401	0.058181	0.0613947	0.061251	0.0790957	0.055891	0.0449796	0.0746805	0.121141	0.0711409	0.100273	0.118752	0.111499	0.334326	0.211601	0.278833	0.270196	0.346343	0.200709
6403	0.159458	0.144571	0.153835	0.141071	0.123847	0.166458	1e-06	0.172916	1e-06	1e-06	0.131596	1e-06	0.177413	0.245628	0.194414	0.269741	0.160954	0.222628
6404	1e-06	0.0503597	1e-06	0.0395436	1e-06	1e-06	1e-06	0.0282521	1e-06	0.0712995	1e-06	1e-06	0.0565507	0.0595249	0.0254428	0.0554894	0.0512167	0.0454023
6406	0.310209	0.309734	0.286643	0.377012	0.319559	0.378869	0.378556	0.317822	0.36984	0.363123	0.378424	0.44723	0.366738	0.321514	0.344623	0.369885	0.348518	0.315589
6407	1e-06	0.0178567	0.0265876	0.0218737	1e-06	0.0412559	0.0265871	0.01916	0.0240563	0.0223274	0.0390547	0.0246441	0.0286287	1e-06	0.0213235	0.0261699	0.0312763	0.032427
6408	1e-06	1e-06	1e-06	0.0154163	1e-06	1e-06	0.0377924	0.0341538	0.0310994	0.0772127	0.0595017	0.0385499	1e-06	1e-06	1e-06	1e-06	1e-06	1e-06
6410	0.0449445	0.0316247	1e-06	0.0549465	0.0336819	1e-06	1e-06	0.0397111	1e-06	0.0422104	1e-06	1e-06	0.0414734	0.0368452	0.0235541	0.0530902	1e-06	0.0436223
6411	0.206691	0.280982	1e-06	0.160017	0.0862623	0.0638999	0.117095	0.12071	1e-06	0.0833098	0.0969296	0.0943255	0.0560263	0.0584877	0.0456949	0.0732988	0.0648002	0.0573346
6412	0.0452909	0.026166	0.0470627	0.0359622	0.0447188	0.0491781	0.0431804	0.0370799	0.0411611	0.053639	0.0658253	0.0454547	0.0295429	0.03109	0.0408409	0.0301246	0.0466681	0.0448677
6413	0.120421	0.0724366	0.0944087	0.086055	0.0680661	0.105623	0.120116	0.104739	0.080948	0.10541	0.131415	0.111491	0.0563595	0.0492098	0.0344299	0.0506538	0.0490562	0.0575802
6414	1e-06	1e-06	0.177227	1e-06	1e-06	0.107038	0.0927105	1e-06	0.145805	0.085691	1e-06	0.0690165	1e-06	1e-06	1e-06	1e-06	1e-06	1e-06
6417	0.225581	0.18058	0.246903	0.162183	1e-06	0.175206	0.169702	0.131365	0.199074	0.171755	0.203035	1e-06	0.146468	0.134338	0.162349	0.0909524	0.112303	0.122261
6418	0.0682559	0.0785785	0.0794233	0.0999926	0.0770936	0.0630053	0.0658409	0.0978325	0.0967514	0.103385	0.0944034	0.0685537	0.067691	0.122072	0.238203	0.0731029	0.0764592	1e-06
6421	0.297987	0.322471	0.310766	0.344959	0.254251	0.370201	0.270144	0.300178	0.314568	0.290502	0.313902	0.268492	0.228981	0.210682	0.215984	0.234049	0.396033	0.244102
6423	0.0815698	0.0676166	0.0908543	0.0579588	0.0898547	0.0737596	0.0819478	0.0663402	0.10309	0.12805	0.161645	1e-06	0.0487517	0.0317115	0.139438	0.0374954	0.126383	0.036114
6424	0.135147	0.114004	0.133292	0.156248	0.247868	0.132677	0.0697099	0.0761497	0.096688	0.0718862	0.104901	0.098361	0.209479	0.169435	0.125213	0.0911845	0.180065	0.10996
6425	0.0378059	0.0101265	1e-06	0.0355382	1e-06	0.0255664	0.0314541	0.0373079	1e-06	0.0500757	0.0398909	0.0230389	1e-06	1e-06	1e-06	1e-06	1e-06	1e-06
6426	0.0601484	0.162121	0.120691	0.135358	0.0189269	1e-06	1e-06	1e-06	0.0935059	0.133082	0.076186	0.0584318	0.209004	0.285735	0.25469	0.239584	0.358964	0.194067
6427	0.0630205	0.0500018	0.0533184	0.0616481	0.0495319	0.0613262	0.0602936	0.0553986	0.057527	0.0747332	0.0571588	0.0552567	0.0248704	0.0249304	0.0224431	0.0294403	0.024822	0.0225127
6429	0.0572005	0.0368512	0.0568561	0.0465704	0.0341515	0.0684522	0.032921	0.0289966	0.0255572	0.0277438	0.0254068	0.0254711	0.0400963	0.0284273	1e-06	0.0137517	1e-06	1e-06
6430	0.0638417	0.0504807	0.0626103	0.0390889	0.0475105	0.0555673	0.0156807	0.0350816	1e-06	0.0399671	1e-06	0.0187997	0.0530527	1e-06	1e-06	0.0419534	1e-06	0.0408008
6431	1e-06	0.0154865	1e-06	0.0149967	1e-06	1e-06	0.0300845	0.0307896	0.0238155	0.0306016	0.0243417	0.0177667	0.0195669	0.0180992	1e-06	0.0126955	1e-06	1e-06
6433	0.0188715	0.0251659	0.0242759	0.0219727	0.0253176	0.0315419	1e-06	0.018099	0.0205352	0.0291154	0.0287124	0.0261008	1e-06	1e-06	1e-06	0.0157801	1e-06	0.0205603
6434	0.038325	0.0214602	0.0583014	0.0405055	0.0510181	0.0397059	0.0413688	0.0282725	0.0233777	0.0508837	0.0406315	0.0464831	0.0524065	0.083872	0.0810529	0.0410141	0.0715813	0.0443776
6435	0.0591301	0.0685587	0.0707561	0.105415	0.125709	0.0863263	0.0531741	0.0435619	0.0532764	0.0849594	0.09538	0.089788	1e-06	1e-06	1e-06	0.0435278	1e-06	1e-06
6436	0.0669747	0.0487962	0.0625002	0.101611	0.0559507	0.0924449	1e-06	1e-06	1e-06	0.0427292	1e-06	0.0181007	0.0703162	0.0574342	0.0653043	0.0401701	0.0562431	0.0436595
6438	0.0863842	0.0645429	0.0554108	0.0740618	0.0505369	0.0504288	0.0790067	0.0709226	0.0461382	0.100272	0.0797837	0.0627375	0.0352237	0.0464862	0.0296049	0.0619018	0.0607653	0.0473993
6439	0.0983709	1e-06	0.10039	0.120776	0.0664603	1e-06	0.100227	0.11835	0.228423	1e-06	0.199356	0.14234	0.202641	0.267157	0.290156	0.126802	0.0977404	1e-06
6440	1e-06	1e-06	1e-06	0.0970535	1e-06	0.0541348	1e-06	0.155651	1e-06	1e-06	1e-06	1e-06	0.14874	0.091531	0.099856	0.130272	0.178986	0.0594619
6441	0.0514396	0.0410798	0.0406034	0.0456669	0.0366434	0.0490499	0.0629838	0.0444253	0.0703534	0.0511503	0.085934	0.0579389	0.0589711	0.0471052	0.0320921	0.0541697	0.0687618	0.059877
6442	0.0603397	0.0371445	0.0595989	0.0470948	0.0395533	0.0402496	0.0322623	0.0324407	0.0205205	0.0343311	0.0308539	0.0308644	0.0503197	1e-06	0.0608973	0.0479205	0.0402257	0.0463175
6443	0.144128	0.0652313	0.108255	0.0983923	0.148426	0.146624	0.171413	0.142109	0.160539	0.199029	0.127911	0.101038	0.127351	0.197627	0.182849	0.202518	0.229822	0.208052
6444	0.62479	0.317856	0.324704	0.415996	0.693348	0.440412	0.83243	0.750892	0.577076	0.640317	0.646322	0.555814	0.704258	0.763012	0.562548	0.928589	0.827187	0.560322
6445	0.09349	0.0664469	0.0770349	0.129811	1e-06	0.0849415	1e-06	1e-06	1e-06	1e-06	1e-06	1e-06	1e-06	1e-06	1e-06	1e-06	1e-06	0.0912717
6448	0.152513	0.106699	0.0784171	0.122799	0.128135	0.0891769	0.0970262	0.0802824	0.0593136	0.0686838	0.0515323	0.0441845	0.0995237	0.208879	0.131821	0.225579	0.147008	0.157812
6449	0.0668061	1e-06	1e-06	1e-06	1e-06	1e-06	0.093298	0.0995408	0.102985	1e-06	1e-06	1e-06	1e-06	1e-06	1e-06	1e-06	0.055509	1e-06
6450	1e-06	1e-06	1e-06	0.0248157	1e-06	1e-06	1e-06	0.0202983	1e-06	0.0279431	1e-06	0.0211746	1e-06	1e-06	1e-06	0.0179875	1e-06	1e-06
6451	0.108464	0.0873644	0.0976264	0.101117	0.0807534	0.101735	0.0829531	0.0725344	0.0831367	0.0614779	0.0718913	0.060474	0.120877	0.127208	0.111008	0.131635	0.118341	0.141769
6452	0.84325	0.71807	0.500757	0.720135	0.826605	0.541262	0.676949	0.469802	0.287719	0.434762	0.74931	0.45475	0.749542	0.730367	0.718493	0.922008	0.71327	0.942601
6455	1e-06	0.0652354	1e-06	1e-06	1e-06	1e-06	1e-06	1e-06	1e-06	1e-06	1e-06	1e-06	0.0643145	0.0869971	0.0567182	0.0871132	0.0943798	0.059313
6456	0.0897702	1e-06	0.0849445	0.0893789	1e-06	0.0583384	1e-06	1e-06	1e-06	1e-06	1e-06	0.0333224	0.103305	0.119773	0.178838	1e-06	0.103089	0.1126
6457	0.133961	0.220978	0.132645	0.105304	1e-06	0.0731197	0.0823925	0.0813766	0.19863	0.0391418	0.0470175	0.0910776	0.530587	0.307791	0.454833	0.629685	0.592361	0.356827
6458	0.154732	0.208456	0.151418	0.200385	0.201055	0.146176	0.0898411	0.251681	0.0979726	0.11456	0.111125	0.128362	0.146103	0.119387	0.111668	0.126812	0.142095	0.109037
6459	1e-06	1e-06	0.0572579	1e-06	1e-06	1e-06	1e-06	1e-06	1e-06	0.0249788	1e-06	1e-06	0.112745	0.0802888	0.0742212	0.059477	1e-06	1e-06
6460	0.189202	0.177088	0.203938	0.171932	0.239856	0.188379	0.159385	0.164388	0.184826	0.171362	0.184357	0.189682	0.209033	0.170539	0.186247	0.16873	0.211151	0.157909
6461	0.281124	1e-06	1e-06	1e-06	0.157581	1e-06	0.235134	1e-06	0.0972629	0.21021	1e-06	0.143824	0.155741	1e-06	1e-06	1e-06	1e-06	1e-06
6462	1e-06	1e-06	1e-06	0.0281205	1e-06	0.0174811	1e-06	0.0350779	1e-06	0.0411504	0.0275485	0.027136	1e-06	0.0212843	1e-06	0.0308785	0.0257716	0.0274005
6463	0.138345	0.0968824	0.0704985	0.1317	0.0754785	0.0908588	0.168909	0.150823	0.127462	0.201694	0.153824	0.129729	0.0868873	0.0939524	0.0619723	0.195311	0.159158	0.108008
6464	1e-06	0.114455	0.18568	0.142046	0.136964	0.231285	0.18673	0.138935	0.160342	0.14726	0.176459	0.0303475	0.25111	0.23835	0.217924	0.300278	0.361773	0.237416
6465	1e-06	1e-06	0.0139272	1e-06	1e-06	1e-06	0.0774748	0.0508978	0.0562842	0.0524664	0.0471371	0.037791	1e-06	0.0161358	1e-06	0.0285843	1e-06	0.0259489
6467	0.178172	0.143411	0.14078	0.154391	0.121019	0.155801	0.188777	0.159969	0.144787	0.174189	0.162578	0.143463	0.187275	0.194185	0.145595	0.304377	0.236024	0.238468
6468	0.0369136	0.0443978	0.0693606	0.0459252	0.064348	0.0559083	0.0428437	0.066975	0.0624001	0.0349831	0.0454457	1e-06	0.0382263	0.033001	0.0436672	0.0335228	0.0641638	0.0424254
6469	0.255586	0.265127	0.261067	0.254592	0.26111	0.265887	0.24887	0.196923	0.248446	0.218606	0.248437	0.232682	0.110641	0.102019	0.0996523	0.121126	0.124478	0.127118
6470	1e-06	1e-06	1e-06	0.0372964	0.0268718	1e-06	1e-06	0.112967	1e-06	1e-06	0.0801172	1e-06	0.0912709	0.0766093	1e-06	0.119539	1e-06	0.111901
6471	0.0848009	0.0734086	0.0860464	0.0721485	0.0747927	0.0687432	0.120425	0.100075	0.0898039	0.118138	0.0991956	0.0805496	0.0311231	0.0610907	1e-06	0.0528888	0.0499591	0.0224577
6472	0.0424577	1e-06	0.049368	1e-06	0.0272207	0.0264057	0.0482301	0.0871501	0.114785	0.167904	0.116848	0.0911001	1e-06	1e-06	0.0370769	1e-06	0.0376649	1e-06
6473	0.124583	0.240935	1e-06	0.14127	0.129233	0.096666	0.0991827	1e-06	0.124106	0.191523	0.0751928	0.102123	0.117137	0.122446	1e-06	0.0947604	0.0924365	1e-06
6474	0.158354	0.271771	0.088693	0.292711	0.0903678	0.0751435	0.131921	0.199605	0.137562	0.273246	0.169284	0.090042	0.126985	0.193388	0.0523955	0.120626	0.0451207	0.08688
6476	0.142375	0.281079	0.110998	0.19495	0.191373	0.194558	0.145576	0.258658	0.25813	0.213926	0.106081	0.199707	0.0821423	0.112391	0.0811697	0.105883	1e-06	1e-06
6477	0.215526	0.21942	0.150467	0.308155	0.251511	0.248343	0.17663	0.197848	0.192062	0.238937	0.233317	0.228158	0.193681	0.194356	0.169919	0.253128	0.195752	0.216845
6478	0.287985	0.159848	0.146073	1e-06	0.26709	0.239806	0.274827	0.184925	0.172387	0.380779	0.194125	0.100002	0.329089	0.131346	0.099621	0.209695	0.15564	0.0938556
6479	0.0336941	1e-06	1e-06	0.0304202	1e-06	1e-06	0.0934701	0.0920393	0.0930575	0.0933565	0.0924277	0.0766641	1e-06	0.0457511	1e-06	0.0899773	1e-06	0.0730928
6480	0.884654	0.491602	0.675142	0.522878	1.07652	0.736151	0.989902	0.785952	0.605987	0.989584	0.751745	0.499772	0.245762	0.43053	0.346281	0.526975	0.422198	0.344395
6481	0.666442	0.703216	0.676618	0.640787	0.558545	0.641874	0.661587	0.642726	0.701644	0.652707	0.738748	0.775192	0.283362	0.254656	0.258094	0.366172	0.35998	0.384115
6482	1e-06	1e-06	1e-06	0.034214	1e-06	1e-06	0.0544178	1e-06	1e-06	0.0469828	0.0592892	0.0427345	1e-06	1e-06	1e-06	1e-06	1e-06	1e-06
6483	0.184907	1e-06	0.11096	1e-06	1e-06	0.09721	1e-06	1e-06	1e-06	1e-06	1e-06	1e-06	1e-06	1e-06	0.0529868	1e-06	0.13656	1e-06
6484	0.248072	0.192706	0.374133	0.253228	0.17895	0.325177	0.223557	0.351473	0.254746	0.152079	0.25257	0.23435	0.176492	0.182819	0.287098	0.188773	0.177203	0.306098
6485	0.0743534	1e-06	0.0562861	0.151272	0.16493	0.113962	1e-06	0.0846341	0.0685892	1e-06	0.158026	0.0927081	0.0966157	0.0773211	0.102341	0.123958	1e-06	0.104294
6486	0.176514	0.141881	0.0959623	0.143993	0.130333	0.113543	0.133922	0.130911	0.0922575	0.111491	0.104194	0.0993703	0.0650662	0.0783145	0.0348411	0.0862145	1e-06	0.047617
6487	0.282192	0.366009	0.34206	0.321556	0.35173	0.282928	0.33772	0.355127	0.376374	0.40379	0.384332	0.365966	0.229709	0.281943	0.216566	0.246277	0.246891	0.251726
6488	1e-06	0.0370235	0.0262762	1e-06	1e-06	0.0265424	0.0534299	0.0347193	0.0597688	0.0745488	0.0602605	0.0404943	0.0415558	0.0366755	0.0339377	0.0385458	0.0416274	0.0650991
6489	0.0583334	1e-06	0.046272	0.0967003	0.182708	0.0325786	1e-06	0.106387	0.0758172	1e-06	1e-06	0.0462912	1e-06	0.0331141	1e-06	0.0553664	1e-06	1e-06
6490	0.0437841	0.0199134	0.0151084	0.0391827	0.029656	0.0217932	1e-06	0.027553	1e-06	0.052702	0.0358206	0.0281676	0.0163714	0.0210669	1e-06	0.0186951	1e-06	1e-06
6491	1e-06	1e-06	1e-06	0.0201865	1e-06	1e-06	1e-06	1e-06	1e-06	1e-06	1e-06	1e-06	0.0392388	0.0474676	0.027413	0.0487922	0.0423709	0.0462225
6495	0.097432	0.0874388	0.0937964	0.113948	0.0988583	0.113392	0.107799	0.0826812	0.101353	0.0938911	0.104412	0.102768	0.073858	0.0801129	0.0547913	0.0590033	0.070121	0.0675325
6497	1e-06	0.0787395	1e-06	0.0450053	1e-06	1e-06	0.0380097	0.0334164	1e-06	0.0429191	1e-06	1e-06	0.0938015	0.0577121	1e-06	0.0648542	1e-06	1e-06
6498	0.0755093	0.0667562	0.0569259	0.0499105	0.0431396	0.0575361	0.0608606	0.0483691	0.0427352	0.0708495	0.0848524	0.0493416	0.0481109	0.0445495	0.0533253	0.0531861	0.0608793	0.0640853
6500	0.199777	0.165601	0.178467	0.195269	0.214801	0.182388	0.146053	0.174966	0.155187	0.177912	0.159513	0.149604	0.129721	0.154917	0.121258	0.158962	0.128981	0.138507
6501	0.161552	0.149796	0.181789	0.119144	0.125593	0.173818	0.178475	0.160326	0.194761	0.134814	0.243441	0.157094	0.152719	0.224261	0.212124	0.240967	0.248564	0.275064
6502	1e-06	1e-06	1e-06	0.0395885	1e-06	1e-06	1e-06	0.0394799	1e-06	1e-06	1e-06	1e-06	0.503148	0.47301	0.376316	0.374979	0.120785	0.24773
6503	0.032574	0.0349683	0.0332845	1e-06	1e-06	1e-06	0.0562155	0.0353706	0.0322257	1e-06	1e-06	0.0273399	1e-06	1e-06	1e-06	1e-06	0.0199178	1e-06
6504	0.585749	0.608962	0.625324	0.590713	0.509803	0.58307	0.450861	0.434775	0.517319	0.467835	0.541045	0.59231	0.344758	0.30756	0.297239	0.246371	0.295113	0.282952
6507	1e-06	0.0623879	1e-06	0.0626255	0.0491922	1e-06	0.0833541	0.0948357	1e-06	0.0799753	1e-06	0.0713015	1e-06	0.0426929	1e-06	1e-06	1e-06	1e-06
6510	1e-06	1e-06	1e-06	1e-06	1e-06	0.0338514	1e-06	1e-06	0.0918245	0.10984	0.0561872	0.0595221	0.063036	0.0342518	1e-06	1e-06	1e-06	1e-06
6511	0.0459328	1e-06	1e-06	0.022256	1e-06	0.0299481	0.0613003	0.0505265	1e-06	0.0202821	0.075033	0.0303144	1e-06	1e-06	1e-06	0.0173239	0.0977875	1e-06
6512	0.0162367	0.0675867	0.0248044	0.0743668	1e-06	1e-06	1e-06	1e-06	0.0182106	1e-06	1e-06	1e-06	0.0247023	1e-06	1e-06	1e-06	1e-06	1e-06
6513	1e-06	1e-06	1e-06	1e-06	1e-06	1e-06	0.0418579	0.0291801	1e-06	1e-06	1e-06	0.0177812	1e-06	1e-06	1e-06	0.0184485	1e-06	1e-06
6514	1e-06	0.193067	1e-06	0.0842137	1e-06	0.0353673	1e-06	1e-06	1e-06	1e-06	1e-06	1e-06	0.253794	0.187232	0.201852	0.432535	0.475945	0.410293
6515	0.310346	0.321447	0.229901	0.335579	0.259104	0.235293	0.405054	0.442227	0.450546	0.428019	0.469023	0.451762	0.231756	0.238986	0.193824	0.279038	0.225732	0.217749
6516	0.113845	0.237723	0.0863936	0.119241	0.189453	0.0987536	0.122746	0.116392	0.0978152	0.141435	0.107394	0.0818576	0.10944	0.10783	0.0978867	0.0948026	0.0758694	0.0958231
6517	0.0340494	0.0434003	0.0269189	0.025358	1e-06	0.0192347	0.0303386	0.0293129	0.035581	1e-06	0.0199735	1e-06	0.029902	0.0279647	0.0297189	0.0473653	0.0406643	0.0404565
6518	1e-06	0.108448	0.121994	0.0705642	1e-06	1e-06	0.0722351	0.0779795	0.146338	0.0739036	0.12017	0.0899067	0.0960294	0.0905421	0.092434	0.0890769	0.0777904	0.128509
6519	0.370662	0.461063	0.326298	0.477893	0.431051	1e-06	0.315996	0.368872	0.381906	0.347907	0.306435	0.329254	0.370128	1e-06	0.422242	0.582359	0.453184	0.549154
6520	0.0819745	1e-06	1e-06	1e-06	0.0657973	0.0770905	1e-06	1e-06	1e-06	1e-06	1e-06	0.023654	0.0805579	0.0778476	0.0587071	0.0607016	0.0350841	0.0333648
6521	0.0448611	1e-06	0.0987666	0.0158494	1e-06	0.0371768	0.0518346	1e-06	0.0916931	1e-06	0.0343358	1e-06	1e-06	1e-06	1e-06	1e-06	0.0412603	1e-06
6522	1e-06	1e-06	1e-06	1e-06	1e-06	1e-06	0.0531277	0.0451787	0.0707761	1e-06	0.0568607	0.0419176	1e-06	1e-06	0.0453008	0.0396425	0.0513042	0.0585748
6523	1e-06	0.0595015	1e-06	0.0870544	0.101583	0.116582	0.0504429	0.070487	0.0325217	0.101397	0.0611628	0.0499064	0.127545	0.107514	1e-06	0.0964091	0.118571	0.048561
6524	0.0458321	0.0892913	0.0460756	1e-06	0.118045	0.0346855	1e-06	0.0458028	0.0399726	0.06617	0.0599602	0.051811	0.330318	0.180774	0.38537	0.276619	0.358945	0.232842
6525	1e-06	1e-06	1e-06	1e-06	1e-06	1e-06	1e-06	1e-06	1e-06	0.0518623	0.0462147	0.0337855	0.0236482	0.0225595	1e-06	0.0273054	1e-06	1e-06
6526	1e-06	1e-06	0.0551301	1e-06	1e-06	1e-06	0.0396703	0.0162753	0.0506705	0.0431996	0.0561656	0.0456271	0.0345763	0.0402477	1e-06	0.0369657	0.0219512	1e-06
6527	1e-06	1e-06	1e-06	1e-06	1e-06	1e-06	1e-06	1e-06	1e-06	0.0241696	1e-06	0.0160811	0.0186695	1e-06	1e-06	1e-06	0.0166404	1e-06
6528	0.0546337	0.0673678	1e-06	0.0676011	0.0515562	0.0361252	0.0526946	0.0591122	0.028363	0.061675	0.0440366	0.028394	0.101724	0.131465	0.0957375	0.14414	0.119352	0.120754
6529	1e-06	0.0179946	0.0332429	0.0770378	0.0613046	0.0298925	0.0507194	0.0431907	0.0573775	0.0466015	0.0334298	0.0397734	0.039216	0.0371998	0.0438018	0.0196355	0.0145407	0.0319719
6530	1e-06	1e-06	1e-06	0.0309792	0.0432816	0.0591168	0.0645981	0.0473745	0.0842121	0.0359634	0.0499439	0.027962	0.176271	0.179003	0.255884	0.195797	0.278326	0.323128
6532	0.120437	0.112017	0.125819	0.0945792	0.153328	0.123311	0.120508	0.149145	0.141697	0.11533	0.111254	0.102304	0.100752	0.12076	0.124064	0.0952455	0.114003	0.123636
6533	0.191743	0.154159	0.0968272	0.0765245	0.215145	0.113684	0.45103	0.417257	0.373452	0.464685	0.372915	0.366509	0.267703	0.391845	0.247351	0.327328	0.323705	0.282699
6534	0.329037	0.190705	0.193121	0.228874	0.255177	0.159891	0.393246	0.335785	0.280305	0.400708	0.345633	0.266284	0.335984	0.253432	0.223492	0.429796	0.290965	0.302862
6535	0.0995335	0.084086	0.0548064	1e-06	1e-06	1e-06	1e-06	0.0512983	0.0282971	0.0331906	0.0487287	0.0225444	0.0253869	0.0237265	0.120214	0.0319363	0.039847	1e-06
6536	1e-06	1e-06	1e-06	1e-06	1e-06	1e-06	1e-06	1e-06	1e-06	1e-06	1e-06	1e-06	0.0795383	0.0467489	1e-06	0.0731536	1e-06	1e-06
6537	0.13378	1e-06	1e-06	0.0630484	1e-06	1e-06	0.118944	0.0936869	0.0795292	0.069612	0.081331	0.0913723	0.0813679	0.160388	0.116051	0.0978179	0.125712	0.0815217
6539	1e-06	1e-06	1e-06	1e-06	0.0824476	0.108178	1e-06	1e-06	1e-06	1e-06	1e-06	1e-06	0.206291	0.203735	0.23808	1e-06	0.226009	0.174072
6540	0.717238	0.638221	0.600529	0.583499	0.37198	0.528122	0.631201	0.539893	0.536779	0.499699	0.582977	0.538107	0.158609	0.143104	0.124527	0.192841	0.0745732	0.134384
6541	0.392415	0.333753	0.286795	0.263724	0.255185	0.272188	0.395521	0.202295	0.332845	0.197303	0.458665	0.373551	0.202402	0.204936	0.181651	0.211772	0.188655	0.181333
6542	1e-06	1e-06	0.0547099	1e-06	1e-06	0.022187	1e-06	0.0794793	0.0330864	0.131506	0.0640453	0.0385216	1e-06	1e-06	1e-06	0.244894	1e-06	1e-06
6543	0.0538664	0.0458131	0.0719884	0.0606748	0.0695606	0.0731611	0.100974	0.0462986	0.0553892	0.0573809	0.0537089	0.0422112	0.0618373	0.0534084	0.0539439	0.052129	0.0612655	0.0694492
6544	1e-06	0.0463817	0.0878689	1e-06	1e-06	0.0704567	0.0333794	0.0413035	0.0372953	1e-06	0.0608558	0.042286	0.0301427	0.0434132	1e-06	0.0267872	0.0303584	0.0525398
6545	1e-06	0.0736887	0.0986492	0.0714704	0.072098	0.0790536	0.182674	0.085775	0.071461	0.112241	0.0920909	0.104193	0.0428875	0.138351	0.0763304	0.0890433	0.0671512	1e-06
6546	1e-06	1e-06	1e-06	1e-06	1e-06	1e-06	1e-06	0.0761214	1e-06	0.0365886	1e-06	1e-06	1e-06	0.213522	0.0877259	0.234836	0.487776	0.0691738
6547	0.0808775	0.103725	0.0591203	0.0703246	0.0521159	0.0419266	0.101165	0.160827	0.073451	0.35774	1e-06	0.146836	1e-06	0.0523944	0.0281845	0.0367036	1e-06	0.0223319
6548	1e-06	1e-06	1e-06	1e-06	1e-06	1e-06	1e-06	1e-06	1e-06	1e-06	1e-06	1e-06	0.0701738	0.122246	1e-06	0.108924	1e-06	0.155138
6550	0.31232	0.301067	0.329404	0.289439	0.267173	0.335271	0.314329	0.27361	0.296667	0.273971	0.251725	0.31692	0.288503	0.266833	0.269478	0.239276	0.218663	0.253193
6551	0.188823	0.112878	0.113244	0.175172	0.130595	0.191453	0.269247	0.37826	0.178415	0.260485	0.246101	0.163719	0.129707	0.150015	0.0913599	0.212277	0.124258	0.124961
6552	0.198627	0.134792	0.190062	0.192848	0.189664	0.199655	0.17291	0.179141	0.159846	0.157688	0.139178	0.138219	0.223825	0.224029	0.214764	0.198464	0.164034	0.193542
6553	0.0782076	1e-06	1e-06	0.0804512	0.0694081	1e-06	0.0572278	0.0483278	0.0497287	0.0652818	1e-06	0.0496216	0.0342676	1e-06	1e-06	1e-06	1e-06	1e-06
6554	0.0618457	0.0638318	0.0821687	0.0671589	0.089328	0.0729402	0.046786	0.0721996	0.0543014	0.0446964	0.0503677	1e-06	1e-06	0.0936259	1e-06	1e-06	0.0437505	0.0395834
6555	0.167262	0.104587	0.147067	0.115937	0.239461	0.104882	0.152912	0.144503	0.130254	0.159131	0.129718	0.0678473	0.0631334	0.0379696	0.0551294	0.0427366	0.0853785	0.0382493
6556	0.260525	0.249345	0.396056	0.190864	0.248849	0.279254	0.20684	0.261682	0.339426	0.199044	0.183337	0.214976	0.22194	0.265689	0.258684	0.266076	0.303717	0.261217
6558	0.551753	0.576913	0.497859	0.651334	0.504827	0.515297	0.357543	0.33499	0.340447	0.315711	0.311265	0.279686	0.276884	0.253415	0.214922	0.240855	0.202608	0.201848
6559	0.0551143	1e-06	0.175721	1e-06	0.166675	0.100894	0.0517185	0.0845938	0.0958273	1e-06	0.13386	0.105611	1e-06	0.0494202	0.097639	0.0590123	0.122847	0.0487542
6560	1e-06	0.0946449	0.0782844	1e-06	1e-06	0.0761017	0.122456	0.126651	0.135279	0.112849	0.117746	0.113646	0.110085	0.12912	0.0502516	0.144129	0.0833667	0.0610179
6561	1e-06	1e-06	1e-06	0.0475616	1e-06	1e-06	0.142592	0.145714	0.131385	0.165029	0.171214	0.1052	0.0320155	1e-06	1e-06	0.0622996	0.0677539	0.0267344
6563	0.0746627	0.041837	0.0717519	0.0388644	0.0442908	0.0398648	0.0840347	0.0755907	0.0460921	0.0501005	0.022274	0.0549158	0.0840434	0.0375647	0.0558945	0.107308	0.0799079	1e-06
6564	0.115853	1e-06	1e-06	1e-06	0.0893215	1e-06	0.157907	0.118299	0.0748083	0.151282	0.109891	0.114717	0.124402	0.180074	0.118602	0.186062	0.144172	0.150466
6565	0.0489543	1e-06	1e-06	0.0574084	1e-06	0.0318433	0.032941	1e-06	1e-06	0.0329283	0.025797	0.0286627	1e-06	1e-06	1e-06	1e-06	1e-06	1e-06
6566	0.0617042	0.0961656	0.0866931	0.0662296	0.0650565	0.112234	0.0679718	0.0918137	0.0907429	0.0540756	0.0874484	0.0768611	0.0667577	0.0737775	0.0725889	0.0787291	0.0801129	0.0888882
6567	0.371374	0.372643	0.200191	0.159441	0.194996	0.171741	0.294257	0.275942	0.275677	0.139631	0.275077	0.213727	0.0882718	0.0844493	1e-06	0.121941	0.407109	1e-06
6568	0.104476	0.145897	0.144781	0.165708	0.363891	0.127557	0.106661	0.118445	0.113293	0.107749	0.103762	0.0986972	0.111757	0.0932757	0.151318	0.110661	0.0997351	0.101798
6569	0.101845	0.104363	0.0971423	0.0623854	0.0804894	0.120407	1e-06	0.0985966	0.0982579	0.0751283	0.129608	0.0761266	0.0788603	1e-06	0.0553884	1e-06	1e-06	1e-06
6570	0.0851451	1e-06	0.137251	0.139645	1e-06	0.117944	0.0612186	1e-06	0.0952199	1e-06	0.172155	0.0579216	0.0991502	0.0924341	1e-06	0.0687951	0.2096	0.136842
6571	1e-06	0.0921735	1e-06	0.104281	1e-06	0.0807446	0.0446734	0.0536562	0.043471	0.0358157	0.0527603	0.0699264	0.0411043	0.0488558	0.0422812	0.0544532	0.0548303	0.0557576
6572	0.0443879	0.201776	0.0380904	0.090495	1e-06	0.0573909	1e-06	1e-06	1e-06	0.059286	0.049636	1e-06	0.0348718	1e-06	1e-06	1e-06	1e-06	1e-06
6573	1e-06	1e-06	1e-06	0.017822	1e-06	1e-06	0.0352057	0.0433398	0.0288839	0.0448458	0.0411218	0.0466828	1e-06	1e-06	1e-06	1e-06	1e-06	1e-06
6574	0.242576	0.233992	0.275232	0.357564	0.369157	0.359446	0.310215	0.229755	0.278208	0.264922	0.289471	0.313225	0.257344	0.220985	0.238185	0.249076	0.281346	0.251631
6575	0.112566	0.145461	0.0500629	0.252354	0.145459	0.206455	0.142088	0.142464	0.145413	0.152969	0.114514	0.144448	0.0979166	0.103889	0.104659	0.105893	0.102936	0.107225
6576	0.198748	0.176032	0.0929596	0.17406	0.144071	0.153675	0.135292	0.0526862	0.0736025	0.153091	0.107796	0.100903	1e-06	1e-06	1e-06	0.0326461	0.0392692	1e-06
6577	1e-06	1e-06	1e-06	1e-06	1e-06	1e-06	1e-06	1e-06	0.02993	1e-06	0.0392956	0.0290211	0.0410363	0.0659748	1e-06	1e-06	0.0303407	1e-06
6578	0.0739286	1e-06	0.0910815	1e-06	0.097472	0.119176	0.103079	0.108213	0.109534	0.11721	0.0997044	0.12771	0.0562988	0.0293247	1e-06	0.0664562	0.060496	0.0686545
6579	0.269902	0.234073	0.184635	0.265511	0.208729	0.18949	0.284239	0.277499	0.243327	0.260681	0.247831	0.199816	0.193648	0.185531	0.168985	0.203397	0.164673	0.17227
6581	0.246825	0.265046	0.230649	0.274268	0.183451	0.21409	0.220295	0.247696	0.221496	0.233124	0.226998	0.242464	0.437594	0.488868	0.377938	0.515856	0.420341	0.435163
6582	0.608461	0.78354	0.409904	0.662931	0.677818	0.566488	0.38154	0.621367	0.413276	0.616346	0.588072	0.406275	0.611581	0.732045	0.596312	0.744461	0.773984	0.63094
6584	0.0461441	1e-06	1e-06	0.0617611	0.0453135	1e-06	0.072636	1e-06	1e-06	0.168361	1e-06	1e-06	0.0540874	0.0432821	1e-06	0.0471049	0.0320421	0.0479538
6585	0.243	0.234786	0.175634	0.214276	1e-06	0.220635	0.148069	0.156246	0.135112	0.174663	0.184677	0.145563	1e-06	1e-06	1e-06	1e-06	1e-06	1e-06
6586	0.389676	0.275566	0.230213	0.272103	0.416277	0.208658	0.456953	0.310962	0.214378	0.348518	0.245899	0.220926	0.204783	0.202165	0.156707	0.223688	0.280351	0.151481
6587	0.43662	0.399628	0.447796	0.330216	0.281462	0.317189	0.286786	0.271641	0.269226	0.293415	0.229951	0.290733	0.0239077	0.0321259	0.0534754	0.0381171	0.0338234	0.0776921
6588	0.202334	0.249405	0.235669	1e-06	1e-06	1e-06	1e-06	1e-06	1e-06	1e-06	1e-06	1e-06	1e-06	1e-06	1e-06	1e-06	1e-06	1e-06
6589	1e-06	1e-06	1e-06	1e-06	1e-06	1e-06	0.0614872	0.0641009	0.0551721	0.0231482	1e-06	0.0112253	0.026442	0.0749031	1e-06	0.0424504	0.0377763	0.0394022
6591	0.328827	0.376575	0.367515	0.296369	0.226329	0.363615	0.418941	0.325094	0.366874	0.332606	0.42439	0.39169	0.21924	0.120333	0.222768	0.121877	0.22638	0.122879
6592	0.223413	0.188865	0.169146	0.181066	0.17491	0.1754	0.24438	0.203829	0.23183	0.247793	0.272137	0.232522	0.128274	0.146558	0.113324	0.132961	0.129131	0.108441
6593	1e-06	1e-06	1e-06	1e-06	1e-06	1e-06	1e-06	1e-06	1e-06	0.0288547	0.0661042	0.0326224	1e-06	1e-06	1e-06	1e-06	1e-06	1e-06
6594	0.190861	0.160657	0.18788	0.168002	0.197892	0.177289	1e-06	0.0903967	0.15101	0.162323	0.163543	0.130786	0.300676	0.252517	0.256374	0.221098	0.243948	0.243664
6595	0.108514	0.104838	1e-06	0.106868	0.125137	1e-06	0.0732808	0.0771063	1e-06	1e-06	1e-06	1e-06	1e-06	0.0669637	1e-06	0.0558798	1e-06	0.100583
6596	0.209398	0.136866	0.088302	0.153287	0.154384	0.0917141	0.22279	0.162535	0.168635	0.181853	0.113824	0.133053	0.19584	0.278669	0.134814	0.294176	0.245223	0.18366
6598	0.15672	0.110753	0.104229	0.0879983	1e-06	0.0524557	1e-06	0.041758	0.0493447	0.0916817	0.0305029	1e-06	0.0534165	0.234786	0.0448861	1e-06	0.032298	0.0452805
6599	0.0702683	1e-06	1e-06	0.0606547	0.0411589	0.0697133	0.0853279	1e-06	1e-06	1e-06	1e-06	1e-06	0.0897274	0.0881764	0.0773616	0.0870321	0.0934404	0.100434
6601	0.46457	0.87495	0.457319	0.69349	1.17679	0.451814	2.78529	3.22073	2.50994	2.80835	1.91542	2.01236	0.777894	0.91557	0.862375	1.09272	0.757659	0.891577
6602	0.516657	0.468801	0.523999	0.50433	0.831923	0.531867	0.44703	0.282549	0.40783	0.458943	0.503501	0.521173	0.348019	0.308543	0.32514	0.288497	0.312506	0.316904
6603	1e-06	1e-06	1e-06	1e-06	1e-06	1e-06	1e-06	1e-06	1e-06	1e-06	1e-06	1e-06	0.0339365	0.0267842	0.0669055	0.0284675	0.0445327	0.048949
6604	0.0772896	0.0754291	0.0790806	0.0930521	0.0813225	0.0807308	0.0889579	0.0998706	0.116513	0.113689	0.111168	0.106396	0.105207	0.0939	1e-06	0.125055	0.111082	0.0957479
6605	0.276876	0.256678	0.292933	0.297652	0.445635	0.411514	0.221915	0.211506	0.154644	0.172706	0.289106	0.198622	0.444611	0.556211	0.53371	0.471017	0.557505	0.524425
6609	0.325923	0.328756	0.334414	0.298243	0.407899	0.362689	0.292679	0.307871	0.291204	0.307541	0.270754	0.310822	0.532726	0.516904	0.483943	0.455286	0.416367	0.475859
6610	0.123776	0.197447	0.179165	0.206446	0.450388	0.136615	0.175675	0.187554	0.13092	0.225396	0.139593	0.197821	0.393604	0.480225	0.34885	0.424912	0.368647	0.375549
6611	1e-06	0.0858688	0.0478026	0.0704747	1e-06	0.0455962	0.0392648	0.0307387	0.0478039	0.0848811	0.0288633	0.0539438	0.0294143	1e-06	0.05511	0.133262	0.060768	0.0744375
6612	0.317067	0.242895	0.301686	0.346375	0.280695	0.27626	0.337337	0.295544	0.303153	0.367174	0.255211	0.289894	0.287082	0.304065	0.264004	0.341305	0.341583	0.338361
6613	0.0463927	1e-06	1e-06	0.0730747	1e-06	1e-06	0.0727405	0.0876536	1e-06	0.0960257	0.060596	0.0625443	0.0360875	1e-06	1e-06	0.100369	1e-06	1e-06
6614	0.0648275	0.0506435	1e-06	0.0920751	0.0527755	0.0550217	0.0614139	0.0628864	0.0618458	0.073012	0.067789	0.0612388	1e-06	0.0767743	0.0400289	0.0699589	1e-06	1e-06
6615	0.614928	0.54784	0.452706	0.688465	0.801547	0.646735	0.504012	0.477232	0.477073	0.485751	0.587624	0.405749	1.49349	1.47341	1.25658	1.23524	1.11833	1.09916
6616	0.0660986	0.0817166	1e-06	0.0848381	0.153446	0.319699	0.0808968	0.0902484	0.14421	0.119386	0.200789	0.147012	1e-06	0.0664911	0.132003	0.044192	0.0793884	0.138834
6617	0.83053	0.838405	0.986248	0.669447	0.78175	0.737074	0.704809	0.583647	0.648843	0.767659	0.792306	0.825645	0.664532	0.475806	0.537899	0.591734	0.66288	0.566995
6618	0.112888	0.187582	0.208021	0.0914141	0.0166919	0.156738	0.0975055	0.121431	0.137999	0.106993	0.153321	0.157125	0.0481473	0.0318158	1e-06	0.0338678	0.0620957	1e-06
6619	0.20099	0.147789	0.30813	0.134663	0.2246	0.273839	0.148261	0.167361	0.189365	0.130003	0.207486	0.110417	0.179051	0.0956774	0.21395	0.156956	0.261046	0.19653
6621	0.211683	0.229596	0.183941	0.245195	0.189225	0.164136	0.254173	0.274096	0.228916	0.24771	0.184353	0.158445	0.204904	0.260671	0.182503	0.272171	0.217338	0.262943
6622	0.179069	0.133439	0.16421	0.131923	0.111604	0.151974	0.0629236	0.100882	0.108931	0.115319	0.0945038	0.13339	0.0894859	0.113263	0.107503	0.0900741	0.0944759	0.11111
6623	1e-06	1e-06	1e-06	1e-06	1e-06	1e-06	1e-06	0.100924	1e-06	1e-06	1e-06	1e-06	1e-06	1e-06	1e-06	0.231703	1e-06	0.341819
6624	0.086215	0.131566	1e-06	0.17213	0.153318	1e-06	0.0985072	0.107451	0.11583	0.192488	1e-06	0.104682	0.137893	0.144055	0.12727	0.179546	0.131718	0.143446
6625	1e-06	1e-06	1e-06	1e-06	1e-06	1e-06	1e-06	1e-06	1e-06	1e-06	1e-06	1e-06	0.105205	0.137901	0.124126	0.104278	0.12801	0.0904228
6626	0.0590617	0.0637432	0.0439278	0.0595614	1e-06	0.0557151	0.0348205	0.0249178	0.0255811	0.0463086	0.0341222	0.0474221	1e-06	0.0183954	1e-06	1e-06	0.231237	1e-06
6627	0.168644	0.166062	0.162913	0.144477	0.174388	0.187483	0.15799	0.195522	0.168668	0.161616	0.14181	0.158943	0.106291	0.133778	0.103471	0.112818	0.122176	0.118184
6628	0.470066	0.423526	0.442399	0.522009	0.385024	0.444	0.45556	0.414507	0.379805	0.507496	0.3671	0.373382	0.3468	0.383936	0.326372	0.369663	0.329248	0.350487
6630	0.136422	0.281734	0.125107	0.14306	0.0393911	0.109368	0.391451	0.396952	0.26877	0.270769	0.163503	0.181746	1e-06	0.137879	0.474855	0.254257	0.532284	0.457642
6631	1e-06	1e-06	1e-06	1e-06	1e-06	1e-06	1e-06	1e-06	1e-06	1e-06	1e-06	1e-06	0.0732746	0.0662864	0.101971	0.0689016	0.121191	0.13301
6632	1e-06	1e-06	1e-06	1e-06	1e-06	1e-06	1e-06	1e-06	1e-06	1e-06	1e-06	1e-06	0.208734	0.237765	0.185578	0.218752	0.146829	0.173825
6633	0.109818	0.0864425	1e-06	0.112142	1e-06	1e-06	0.137573	0.138109	0.129318	0.111288	0.111856	0.109963	1e-06	1e-06	1e-06	0.166961	1e-06	1e-06
6634	0.0372367	0.0440639	0.051926	0.0434998	1e-06	0.029217	0.0356251	0.0238142	0.0290587	0.0210367	0.0364103	0.0206299	0.0248065	0.0180845	0.0190595	0.0138867	0.020834	0.0148985
6635	1.10968	1.01969	1.00796	0.983189	1.03242	1.07804	0.956687	0.930382	0.893272	0.889464	0.818846	0.950266	0.963498	0.969831	0.923408	0.930378	0.668125	0.820642
6636	0.333117	0.282937	0.341255	0.28127	0.317031	0.302547	0.242195	0.21864	0.268508	0.247733	0.233458	0.237607	0.205713	0.168493	0.223713	0.175281	0.176731	0.232439
6637	0.272059	0.230241	0.403847	0.227687	0.298318	0.377725	0.306526	0.291365	0.338686	0.258562	0.380639	0.251509	0.31716	0.255521	0.368667	0.239967	1e-06	0.387534
6638	0.0754018	0.0600363	0.0730542	0.102024	0.0487374	0.0523399	0.105663	0.13311	0.073756	0.1125	0.0676559	0.105465	1e-06	0.0559479	1e-06	1e-06	1e-06	1e-06
6639	0.0278837	1e-06	1e-06	1e-06	1e-06	1e-06	1e-06	1e-06	1e-06	1e-06	1e-06	1e-06	0.0408551	1e-06	1e-06	1e-06	0.0382442	1e-06
6640	1e-06	1e-06	0.0507828	1e-06	1e-06	0.0293405	0.0296648	0.0503144	0.0337088	0.0429409	0.0281285	0.0377038	1e-06	1e-06	1e-06	1e-06	1e-06	1e-06
6641	0.0797205	0.103834	0.0830045	0.120338	0.0673961	0.0623799	0.114119	0.121916	0.0787203	0.116295	0.0906235	0.102599	0.0445103	0.0909246	0.0433741	0.0867169	0.0529323	0.0727144
6642	0.0625632	0.137458	0.0856458	0.11618	0.0793909	0.143052	0.0756802	0.083684	0.106211	0.0675205	0.0837127	0.104938	0.0718901	0.0808706	0.0577549	0.0846149	0.0788172	0.0785555
6643	0.043577	0.0546188	0.0732542	0.106981	1e-06	0.10655	0.104083	0.0924222	0.0879941	0.119086	0.0735022	0.0751182	0.0509032	1e-06	1e-06	0.0553834	0.0568571	1e-06
6644	0.123261	0.148257	0.156687	0.131852	0.103302	0.111181	0.210043	0.236431	0.191769	0.252169	0.218849	0.222565	0.134746	0.147589	0.0999995	0.207451	0.173731	0.206087
6645	0.0411032	1e-06	1e-06	1e-06	1e-06	0.0536606	0.0959912	1e-06	0.0619808	1e-06	0.0759571	0.0560414	0.181761	0.125807	0.0693964	1e-06	0.133455	0.200602
6646	0.0613167	0.0673399	0.0766386	0.0621467	0.0425083	0.124532	0.0520423	0.0483299	0.0571622	0.0486516	0.0421099	0.0386076	0.0764582	0.0723415	0.0776629	0.0583441	0.0615442	0.0720654
6647	0.67532	0.631139	0.593179	0.405534	0.442281	0.596386	0.810087	0.713527	0.891687	0.691826	0.889827	0.771448	0.0320404	0.0574312	0.0585623	0.0716113	0.0467857	0.0662515
6648	0.332695	0.272662	0.255636	0.289855	0.275167	0.239146	0.374804	0.31638	0.307974	0.319822	0.31108	0.324646	0.289714	0.266061	0.253439	0.278452	1e-06	0.242681
6649	0.132371	0.0549277	0.0911296	0.125851	0.167798	0.058519	0.1222	0.117711	0.115603	0.0919642	0.0498235	0.042901	0.102241	0.106045	1e-06	0.129425	1e-06	0.0576711
6650	0.0933106	0.103722	0.110985	0.101513	0.14157	0.103776	0.116109	0.0945621	0.125538	0.094385	0.108195	0.101607	0.041117	0.0292255	0.050035	0.0405404	0.0457159	0.061099
6651	0.078323	0.110571	0.110281	0.0589769	0.06213	0.0594146	0.0973067	0.111302	0.043729	0.0988837	0.0805729	0.039239	0.0180599	0.0658323	1e-06	1e-06	0.0297033	1e-06
6652	1e-06	1e-06	1e-06	0.162677	0.238512	0.0710041	1e-06	0.0638015	1e-06	0.028643	1e-06	0.0175835	0.21637	0.212652	0.307663	0.0863357	0.198526	0.198137
6654	1e-06	1e-06	1e-06	0.035933	0.0305965	0.0721018	1e-06	1e-06	0.0263251	1e-06	1e-06	1e-06	0.0657142	0.0626629	0.049714	0.0596324	0.0358948	0.0445848
6655	0.152168	0.171652	0.155547	0.173124	0.105866	0.135369	0.15726	0.153869	0.11053	0.206417	0.115881	0.141079	0.554968	0.591492	0.499603	0.53548	0.578286	0.544323
6656	0.50419	0.528878	0.295302	0.508676	0.437928	0.314443	0.52236	0.431272	0.24973	0.530277	0.269788	0.307276	0.207252	0.205724	0.133425	0.247474	0.171389	0.283587
6657	0.235836	0.264241	0.166103	0.240825	0.32648	0.238421	0.197155	0.19846	0.189362	0.248731	0.233503	0.189485	0.212178	0.196686	0.180291	0.231302	0.234887	0.218219
6659	0.0221337	0.0186484	0.0179314	0.0214368	1e-06	0.0183769	0.0359273	0.0214648	0.0254257	0.0338164	0.0366037	0.0221076	0.020267	0.0138359	0.0206145	0.023109	0.0267962	0.0238995
6660	0.414638	0.369898	0.252474	0.342435	0.329312	0.267514	0.533867	0.503438	0.414785	0.56157	0.489846	0.476864	0.216516	0.217885	0.197583	0.304665	0.306791	0.2659
6661	0.0488264	0.488649	0.0659147	0.41188	1e-06	0.0942798	1e-06	0.33678	1e-06	1e-06	1e-06	1e-06	0.0864094	0.070995	0.0879406	1e-06	0.113507	0.0718666
6662	1e-06	1e-06	1e-06	1e-06	1e-06	1e-06	1e-06	1e-06	1e-06	1e-06	1e-06	1e-06	0.0186008	1e-06	1e-06	1e-06	0.0116406	1e-06
6663	0.11856	0.118917	0.118651	0.0987731	0.118417	0.138811	0.0921726	0.0939682	0.108245	0.0575199	0.0743752	0.0860395	0.197103	0.205942	0.173661	0.147259	0.162554	0.200126
6665	0.0208225	1e-06	1e-06	0.0264549	0.0245949	1e-06	1e-06	0.0192694	0.0238015	1e-06	0.014875	1e-06	0.0776755	0.0864844	0.0302818	0.0572619	0.0648385	0.0647605
6666	0.0723775	0.082553	0.0821223	0.0689637	0.0601263	0.0786426	0.077918	0.0517845	0.0625201	0.0736808	0.0776732	0.0755858	0.0571495	0.0423336	0.0577498	0.0523239	0.0555837	0.0619576
6667	1e-06	0.0915125	1e-06	0.110691	0.0952816	1e-06	0.78529	0.0629434	1e-06	0.0430581	0.604097	0.43326	0.216267	0.119205	0.278088	0.0732405	0.0738846	0.0522365
6668	0.0950993	0.133006	0.121311	0.124946	0.118434	0.121798	0.0948172	0.121538	0.107819	0.119564	0.0944182	0.107699	0.12727	0.153279	0.132826	0.142481	0.126357	0.127752
6669	0.0649154	0.0570136	0.0624075	0.0814841	0.037259	0.0462785	0.0834442	0.0817422	0.070968	0.0857032	0.100061	0.0761621	0.11444	0.137453	0.129015	0.11251	0.0804188	0.179933
6672	1e-06	1e-06	1e-06	1e-06	1e-06	1e-06	1e-06	1e-06	0.12401	1e-06	0.122901	0.122606	0.129287	0.167554	0.12869	0.142442	0.17554	1e-06
6674	0.0392454	0.0381707	0.0709353	0.0319157	0.0395898	0.0623984	0.0501177	0.0298812	0.0522182	1e-06	0.0335187	0.025155	0.018281	0.0159663	1e-06	0.0183329	1e-06	0.0257121
6675	0.182827	0.164551	0.121909	0.207962	0.0882069	0.136323	0.12558	0.111934	0.123846	0.148971	0.102605	0.156957	1e-06	1e-06	1e-06	0.158701	1e-06	0.133002
6676	0.670666	0.594671	0.431818	0.590372	0.810778	0.567188	0.811484	0.799566	0.676433	0.813066	0.450291	0.72638	0.778444	0.774756	0.531784	0.766175	0.787342	0.748886
6677	0.25985	0.322575	0.226292	0.238549	0.323733	0.16129	0.196098	0.236992	0.201119	0.217192	0.162612	0.163983	0.196223	0.212204	0.155225	0.256576	0.253529	0.183061
6680	0.0693914	0.0890235	0.0747503	0.0790288	0.0772454	0.102469	0.0868109	0.0992555	0.0891049	0.097287	0.0787359	0.101277	0.0528858	0.045625	0.0418164	0.0416547	0.0466278	0.0518141
6681	0.0694338	0.0702978	0.0590709	0.0585491	0.116052	0.119398	0.0699006	0.0820636	0.0809251	0.0612576	0.0608748	0.0532108	0.0119655	0.04103	1e-06	0.0368266	0.0642001	0.0735604
6682	0.0115937	1e-06	0.0241895	1e-06	1e-06	0.0165698	1e-06	0.0141121	0.0108339	0.0117575	0.0181842	1e-06	0.011101	1e-06	1e-06	0.0222638	0.0155116	1e-06
6683	0.201989	0.216345	0.264852	0.207869	0.312362	0.315983	0.266179	0.29944	0.260922	0.162025	0.176184	0.158552	0.2316	0.220334	0.18699	0.271953	0.202548	0.295273
6684	0.145037	0.118507	0.198058	0.121627	0.211448	0.192122	0.138869	0.182335	0.23409	0.0856365	0.15298	0.226059	0.162855	0.272445	0.175975	0.212474	0.20147	0.220727
6685	0.0394743	0.0241409	1e-06	0.0538229	1e-06	0.0402243	0.0251487	0.0308651	0.0340695	0.0350849	0.0445988	0.0361052	1e-06	0.0239603	1e-06	1e-06	1e-06	1e-06
6686	0.245263	0.183818	0.199286	0.228947	0.209138	0.20447	1e-06	0.181153	0.221473	0.260047	0.163534	0.211578	0.210591	0.189571	0.162337	0.170229	0.214681	0.175278
6687	0.0273505	0.0371372	0.0462956	0.0492434	0.133867	0.122276	0.0550632	1e-06	0.0323476	0.0497891	0.0290214	0.0157645	0.086414	1e-06	0.0827873	1e-06	0.103611	0.103224
6688	0.0781669	0.0715475	0.0436826	0.108289	0.110529	0.0663785	0.0953436	1e-06	0.0704448	1e-06	1e-06	1e-06	0.0811013	0.0818954	0.0648459	0.117565	0.100833	0.0811344
6690	0.858773	0.344802	0.664029	0.285524	0.315752	0.786677	0.64195	0.353734	0.568104	0.251596	0.636744	0.644004	0.811825	0.947284	0.559051	0.28831	0.794765	0.740695
6691	0.188164	0.236424	0.228737	0.164542	0.188323	0.249679	0.246527	0.2344	0.223996	0.261346	0.269543	0.246838	0.135427	0.280929	0.246295	0.260292	0.247431	0.221892
6693	0.909842	0.846106	0.799985	0.804292	0.715797	0.664553	1.029	0.897584	0.950848	0.829889	0.829885	0.914896	0.347631	0.384923	0.33121	0.349631	0.439845	0.390164
6694	0.0336059	0.0463191	0.0426227	0.0476923	0.0714837	0.0244266	0.0601687	0.0429412	0.0919725	0.0540187	0.0720804	0.046993	1e-06	1e-06	1e-06	1e-06	1e-06	1e-06
6695	0.15866	0.147494	0.147738	0.142926	0.13665	0.119348	0.111643	0.09679	0.0953843	0.15188	0.118892	0.120537	0.100879	0.108986	0.0794447	0.081894	0.084421	0.0929759
6696	0.112471	0.104871	0.166129	0.122939	0.10296	0.113	0.112186	0.114082	0.116532	0.107663	0.0763386	0.0856486	0.0307469	0.0539538	0.0623685	0.045771	0.0421639	0.0311379
6697	0.0864966	0.0798798	0.0852001	0.0852147	0.0880584	0.0614181	0.0751576	0.0846848	0.0726324	0.0984946	0.0652628	0.0774127	0.147706	0.155455	0.114511	0.116072	0.137875	0.131448
6698	0.134102	0.138453	0.111112	0.104803	0.136556	0.0792762	0.0904338	0.107795	0.114212	0.0649556	0.100225	0.0774993	0.0488307	0.0493175	0.0580063	0.0786386	0.0864964	0.0977758
6699	1e-06	1e-06	1e-06	1e-06	1e-06	1e-06	0.0581857	1e-06	1e-06	1e-06	0.0454827	1e-06	0.0982184	1e-06	1e-06	1e-06	1e-06	1e-06
6700	1e-06	1e-06	1e-06	1e-06	1e-06	1e-06	0.0522923	1e-06	1e-06	0.025222	1e-06	1e-06	0.0929592	0.0632352	0.0856922	0.0681643	0.0733987	0.0792785
6701	0.166721	0.164478	0.203345	0.149423	0.155197	0.174318	0.16292	0.164462	0.196765	0.174757	0.177843	0.181771	0.105463	0.072803	0.230395	0.0815757	0.0856166	0.227304
6702	0.0490967	0.0533143	0.0629234	0.0543297	0.0932023	0.0526317	0.0583818	0.0610542	0.048415	0.0765793	0.0611413	0.0629099	0.0737073	0.0847269	0.0741805	0.0820639	0.0702507	0.096058
6703	0.214705	0.231898	0.207057	0.227564	0.470808	0.222358	0.225277	0.276454	0.203613	0.237759	0.265041	0.255665	0.199666	0.132468	0.198836	0.185241	0.157312	1e-06
6704	0.0372881	0.0346554	0.0474601	0.110818	0.164332	0.124232	0.0330619	0.0279461	0.0361848	1e-06	1e-06	1e-06	0.109398	0.0779193	0.120178	0.0584581	0.0714111	0.0749678
6705	0.0411937	1e-06	1e-06	1e-06	1e-06	1e-06	0.0645053	0.0891172	0.0812101	0.0564427	0.0805437	0.0808958	0.0664932	0.0676103	0.0524134	0.086193	0.0841552	0.0664776
6706	0.37356	0.327031	0.340105	0.289119	0.232095	0.328648	0.237325	0.15625	0.320521	0.254421	0.332539	0.348577	0.243684	0.322032	0.308662	0.332483	0.317939	0.314438
6707	0.440859	0.427188	0.37425	0.463526	0.253932	0.335416	0.33327	0.289088	0.298352	0.323694	0.313815	0.270036	0.644253	0.61652	0.631816	0.533595	0.550459	0.616775
6708	0.368642	0.112711	0.200982	0.122548	0.486092	0.218815	0.283035	0.302684	0.240104	0.191618	0.22547	0.185188	0.697836	0.650204	0.6737	0.694847	0.619329	0.568692
6709	0.0351565	0.046594	0.0833998	0.0320685	0.0381834	1e-06	0.0412886	0.0354036	0.0428165	0.0311764	0.0543148	0.0523024	0.0286427	0.0164687	0.0273948	0.0251582	0.032468	1e-06
6710	1e-06	1e-06	0.486751	0.261665	0.452452	0.539155	0.218147	0.449194	0.541222	1e-06	0.491263	0.550786	0.181951	0.214628	1e-06	1e-06	0.131434	1e-06
6711	0.115378	0.10443	0.129821	0.100532	0.097856	0.12998	0.101151	0.0943884	0.150941	0.101443	0.0949341	0.112701	0.0894333	0.123871	0.109077	0.087629	0.0781803	0.100787
6712	1e-06	1e-06	0.125269	1e-06	1e-06	0.171225	1e-06	1e-06	1e-06	1e-06	1e-06	1e-06	1e-06	1e-06	0.256326	1e-06	0.238826	1e-06
6713	1e-06	1e-06	1e-06	1e-06	1e-06	1e-06	0.040648	1e-06	1e-06	1e-06	0.0285639	1e-06	0.117882	0.11705	0.111639	0.13085	0.147345	0.133965
6714	0.533913	0.495557	0.465251	0.454368	0.436662	0.474608	0.511413	0.530203	0.442648	0.597686	0.538904	0.54474	0.0611079	0.195617	0.171833	0.0811184	0.060023	0.147561
6715	0.304686	0.259146	0.255558	0.232384	0.179629	0.230202	0.201053	0.201825	0.1754	0.203186	0.169546	0.170252	0.397896	0.394489	0.377741	0.370229	0.355215	0.335529
6716	0.50436	0.296048	0.283925	0.334895	0.468934	0.218395	0.367914	0.376658	0.196532	0.268423	1e-06	0.273212	0.377052	0.380099	0.350064	0.293607	0.257958	1e-06
6717	0.221555	0.225079	0.134751	1e-06	0.232577	0.154256	0.14125	0.16928	0.180574	0.178321	0.136087	1e-06	0.0868364	1e-06	0.127274	0.0654005	0.10026	0.107049
6718	0.168729	0.202927	0.204599	0.22954	0.226498	0.20404	0.117881	0.13512	0.143156	0.123474	0.115372	0.155367	0.374327	0.391196	0.383021	0.371238	0.38235	0.304858
6719	1e-06	1e-06	0.18287	0.259953	1e-06	0.169334	0.280593	0.221665	0.301766	0.234808	0.347566	0.252613	1e-06	1e-06	0.276208	0.335627	0.263704	1e-06
6720	0.0883306	0.0992846	0.112777	0.0360185	1e-06	0.0781461	0.175452	0.111476	0.121063	0.0358856	0.139232	0.0941012	0.101871	0.155613	0.151323	0.23925	0.194717	0.137504
6721	0.0224841	0.0410278	0.0353395	0.0558343	0.0497859	0.0261842	1e-06	0.0229284	1e-06	0.0649412	0.0404839	0.031063	0.0287031	1e-06	0.0340014	0.042777	0.0494788	1e-06
6722	1e-06	1e-06	0.0416003	1e-06	1e-06	1e-06	0.0589611	0.0608711	0.0379631	0.0399295	1e-06	0.0419808	0.0392474	0.0344842	1e-06	0.055587	0.0295557	0.10029
6723	1e-06	1e-06	1e-06	0.175685	1e-06	1e-06	0.37005	1e-06	0.14575	1e-06	0.145135	1e-06	0.192382	0.175393	1e-06	1e-06	0.360318	1e-06
6724	0.279895	0.130311	0.117008	0.178079	0.13929	0.150036	0.457611	0.405652	0.368687	0.234641	0.178388	0.316795	0.565662	0.360728	0.197353	0.615122	0.452459	1e-06
6726	0.138469	0.0709437	0.154957	0.124921	0.0816319	0.133237	0.104889	0.114851	0.116246	0.137869	0.138209	0.140908	0.106944	0.103846	0.082449	0.123909	0.082002	0.114962
6727	0.0816566	0.115063	0.125117	0.0984958	1e-06	1e-06	0.0874086	0.128742	0.0909961	0.0965075	0.124408	0.0989827	0.0976975	0.0645108	0.159544	0.109531	0.112497	1e-06
6728	0.186519	0.288564	0.408493	0.277879	0.297161	0.349425	0.269522	0.245108	0.272201	0.307725	0.376041	0.283362	0.36948	0.30661	0.406367	0.463144	0.504431	0.376301
6730	0.359534	0.319116	0.292512	0.338447	0.261633	0.321763	0.555796	0.46567	0.488761	0.618279	0.558719	0.599167	0.178657	0.232265	0.154003	0.202013	0.187316	0.18616
6731	0.0416803	0.0378607	0.0604904	0.0404222	0.0343798	0.0581904	0.0511691	0.0316447	0.0499901	0.0389705	0.0565711	0.0684424	0.0420128	0.0362526	0.0479422	0.0358057	0.0386383	0.0561178
6732	1e-06	1e-06	1e-06	0.0468613	1e-06	0.0876376	0.0836283	0.0892376	0.147685	0.0750536	0.141246	0.089683	0.149156	1e-06	1e-06	0.187652	0.195472	0.182022
6733	0.039571	0.0136825	1e-06	0.0160211	1e-06	0.0173003	0.0393923	0.0379057	0.038433	0.0355615	0.0401273	0.0460636	0.0453632	0.0379493	0.0551757	0.0552294	0.0511156	0.0585363
6734	0.101963	0.0692444	0.104283	0.0915772	0.0979956	0.162824	0.118504	0.113218	0.132918	0.0906934	0.129066	0.119636	0.085852	0.0961287	0.121115	0.090354	0.0697015	0.103778
6735	0.0525997	0.0254553	1e-06	1e-06	1e-06	1e-06	1e-06	0.0414515	1e-06	1e-06	1e-06	1e-06	0.182229	0.235351	0.240239	1e-06	0.267011	0.40421
6736	0.26997	0.235586	0.283876	0.224593	0.236174	0.28559	0.265035	0.269607	0.253569	0.234723	0.201963	0.256225	0.171024	0.171959	0.188144	0.155551	0.157241	0.207614
6737	1e-06	1e-06	1e-06	1e-06	1e-06	0.0520675	0.195488	0.128508	0.17336	0.227317	0.224882	0.142952	0.0661529	0.0293701	0.0666041	1e-06	0.0471331	0.0569888
6738	0.37737	0.281714	0.273886	0.26129	0.335298	0.234216	0.258326	0.208976	0.228332	0.20948	0.229845	0.200938	0.436635	0.426084	0.427224	0.40145	0.414098	0.388081
6739	1e-06	1e-06	1e-06	1e-06	1e-06	1e-06	1e-06	1e-06	0.0568666	1e-06	0.0554397	0.0588794	0.0723267	0.0681535	0.0506985	0.0662343	0.0492365	0.0675697
6740	1e-06	1e-06	1e-06	0.168777	1e-06	1e-06	0.060028	1e-06	1e-06	1e-06	0.0909267	0.104272	1e-06	1e-06	1e-06	1e-06	1e-06	1e-06
6741	0.155322	0.124351	0.101842	0.0949308	0.12976	0.0528226	0.184845	0.194925	0.117425	0.0882294	1e-06	0.119851	0.112742	1e-06	1e-06	0.122477	1e-06	1e-06
6743	0.458595	0.430303	0.379251	0.395568	0.250544	0.35532	0.395643	0.406852	0.413931	0.357354	0.361517	0.392252	0.18493	0.207233	0.185163	0.167267	0.205625	0.15075
6745	0.175361	0.200121	0.200745	0.169337	1e-06	0.192664	0.128717	0.149041	0.125025	0.150673	0.15776	0.151748	0.162197	0.110319	0.137956	0.148149	0.150873	0.155655
6746	0.181067	0.154696	0.208076	0.187495	0.21831	0.226732	0.189659	0.212559	0.188648	0.181946	0.187937	0.166632	0.169102	0.175898	0.254219	0.187779	0.209803	0.274348
6747	0.124319	0.0968719	0.0207458	0.119453	0.0997854	0.0721088	0.143361	0.115094	0.103875	0.101721	0.0294741	0.0703025	0.115113	0.130139	0.081254	0.123301	0.103123	0.119081
6748	1e-06	1e-06	1e-06	0.0922175	1e-06	0.0579802	1e-06	0.0656496	1e-06	0.042625	0.0340474	0.0286556	0.0885902	0.118077	0.148692	0.0802841	0.0824275	0.135197
6749	0.0543376	0.0456601	0.0910005	0.0451909	1e-06	0.106825	0.0274922	0.0507996	0.044977	0.0376188	0.0551517	0.052194	0.0710758	0.085712	0.0766951	0.083004	0.100713	0.112827
6750	0.270471	0.259388	0.334551	0.293233	0.385804	0.401411	0.266306	0.336741	0.31247	0.328762	0.279652	0.297556	0.235036	0.24753	0.306702	0.254615	0.19868	0.252288
6752	0.107558	0.13862	1e-06	0.231816	0.125592	0.107827	0.102101	0.0764279	1e-06	0.144642	1e-06	1e-06	0.101704	0.0831723	0.133106	1e-06	1e-06	0.0789302
6753	0.0928835	0.114615	1e-06	1e-06	0.111988	0.130715	0.133927	1e-06	0.037925	0.0809417	0.038049	0.0404978	0.0614452	0.0570238	1e-06	0.0270702	0.0442831	1e-06
6754	0.547855	0.531049	0.509658	0.349732	0.857469	0.619584	0.800199	0.674028	0.830691	0.665378	0.742715	0.676539	0.607895	0.385845	0.44857	0.509449	0.416056	0.449838
6755	0.575381	0.553991	0.532243	0.460636	0.454369	0.474792	0.54928	0.541818	0.373019	0.426099	0.539215	0.501604	0.250119	0.21781	0.179278	0.158057	0.133869	0.282266
6756	0.149535	0.124592	0.156273	0.121128	0.149857	0.127285	0.116365	0.106458	0.134244	0.0927658	0.241737	0.120165	0.123291	0.207184	0.118951	0.102069	0.123764	1e-06
6759	0.44219	0.360901	0.408278	0.332596	0.30926	0.433719	0.478832	0.426389	0.463206	0.312317	0.219915	0.421462	0.407658	0.37798	0.389279	0.397858	0.396564	0.377182
6760	0.268114	0.200426	1e-06	0.308825	0.186912	0.171262	0.110564	1e-06	1e-06	0.133477	0.122178	0.123227	1e-06	0.0402575	1e-06	0.0698398	1e-06	1e-06
6761	0.329944	0.264268	0.217563	0.30953	0.25385	0.155649	0.162781	1e-06	1e-06	0.321684	0.141493	0.174008	0.268688	0.239515	0.170355	0.256303	1e-06	0.236882
6762	0.204578	0.135868	0.174116	0.145924	0.15649	0.160204	0.222448	0.111181	0.130868	0.133293	0.134649	0.133001	0.135488	0.11624	0.131338	0.115353	0.125078	0.124253
6763	0.120493	0.107937	0.138715	0.134117	0.116213	0.122174	0.0697516	0.0829631	0.0589509	0.0757758	0.103126	0.094072	0.0933029	0.0829714	0.10387	0.0695075	0.0614791	0.0766247
6764	0.0325336	0.0441117	0.0258389	0.0358868	0.0338015	0.0325532	0.0351879	0.0417181	0.0430928	0.0380144	0.0421213	0.0418316	0.0249699	0.0254187	0.0215436	0.0365683	0.0472699	0.0307324
6765	1e-06	0.0346143	0.170593	0.0327995	1e-06	1e-06	1e-06	1e-06	0.440208	1e-06	0.2482	0.0949865	0.30295	1e-06	0.327042	1e-06	0.207326	1e-06
6766	0.281122	0.323438	0.378214	0.367267	0.300902	0.38354	0.22634	0.308922	0.293562	0.227222	0.244308	0.256589	0.311458	0.414826	0.398286	0.463625	0.372824	0.388981
6767	0.632893	0.572367	0.470904	0.631481	0.787687	0.587008	0.318551	0.306538	0.276996	0.377051	0.301114	0.32867	0.224439	0.184714	0.263221	0.176233	0.184634	0.203998
6768	1e-06	1e-06	1e-06	1e-06	0.246925	1e-06	1e-06	1e-06	1e-06	1e-06	1e-06	1e-06	0.221777	0.242041	0.12825	0.233457	0.181717	0.16607
6770	1.09764	0.873097	1.0956	1.12953	1.14073	1.08467	0.93881	1.11986	1.22741	0.984414	1.13664	0.985158	1.57804	1.6697	1.742	1.38716	1.55183	1.53199
6771	0.374837	0.387778	0.381023	0.615432	0.770882	0.527397	1e-06	1e-06	1e-06	1e-06	1e-06	1e-06	1e-06	1e-06	0.38633	1e-06	0.332215	1e-06
6772	1e-06	1e-06	0.18453	0.213298	0.288114	0.202488	0.197068	0.175484	0.19024	0.176852	0.259757	0.200058	0.140875	0.173182	0.156357	0.165421	0.17027	0.137499
6773	0.0962621	1e-06	0.0981771	0.0888164	1e-06	0.0743999	0.070782	0.0536807	0.056732	0.0651847	0.0831495	0.0520111	0.0810061	0.0844098	0.0730462	0.0526244	1e-06	0.0926548
6774	1e-06	1e-06	1e-06	1e-06	1e-06	1e-06	1e-06	1e-06	1e-06	1e-06	1e-06	0.0867213	0.257009	0.30637	0.234598	0.299713	0.272863	0.240449
6775	0.0790615	0.0332174	0.0570312	0.0392546	0.0317979	0.0126702	0.0620766	0.075334	1e-06	0.0225046	1e-06	0.0486059	0.0470191	1e-06	1e-06	0.0396	1e-06	1e-06
6776	0.163385	0.163884	0.0970785	0.125852	0.165908	0.12468	0.065496	0.0960702	0.0721264	0.0617834	1e-06	1e-06	0.103561	0.103828	0.0990987	0.0838949	0.0807313	0.109888
6777	0.044688	1e-06	0.105008	1e-06	1e-06	0.123158	0.325398	1e-06	1e-06	1e-06	1e-06	1e-06	0.142117	0.304571	0.107379	0.393232	0.13882	0.376288
6778	0.0661831	0.0592438	1e-06	1e-06	0.0966933	0.163558	0.0539487	0.0290182	0.0263539	0.0419258	0.147181	0.0416482	0.0353534	0.0464927	0.0648633	1e-06	0.0517484	0.0575451
6779	0.223348	0.196313	0.265342	0.173938	0.220531	0.229639	0.193379	0.211607	0.221384	0.215451	0.196553	0.253908	0.191715	0.183051	0.188835	0.162088	0.121553	0.206065
6780	0.247922	0.248748	0.174993	0.280444	1e-06	0.166729	1e-06	0.115546	0.252895	0.0461153	0.23561	0.170145	0.239971	0.391206	0.343257	0.334343	0.283749	0.349815
6781	2.14008	1.92148	1.6146	1.21977	1.6745	1.70772	1.86223	1.56822	1.65813	1.57732	1.56961	1.66876	1.12795	1.0651	1.05261	1.1292	0.967184	0.993176
6782	1e-06	1e-06	1e-06	1e-06	1e-06	1e-06	0.214427	1e-06	1e-06	0.271737	0.193738	0.234196	0.152683	0.191576	0.1586	0.186449	0.12378	0.202946
6783	1e-06	1e-06	1e-06	1e-06	1e-06	1e-06	0.0412445	0.0365667	0.0465266	0.0576856	0.0478794	0.0463796	0.023211	0.0213643	0.0217961	0.0229478	0.0225462	0.0334707
6784	1e-06	1e-06	0.0222929	0.0456493	1e-06	1e-06	1e-06	0.0186549	0.0358447	1e-06	1e-06	1e-06	0.0477281	0.0375122	0.05377	0.025686	0.0458316	0.0262205
6785	0.179524	0.157161	0.203498	0.168031	0.19248	0.191605	0.0961855	0.0839666	0.0873456	0.12358	0.0753497	0.112715	0.0419699	0.0288927	0.0317303	0.0413422	0.0228367	0.0259259
6787	0.570607	0.48705	0.529058	0.523501	0.416679	0.499574	0.622256	0.465903	0.546514	0.551005	0.548567	0.572556	0.349118	0.355363	0.319571	0.33316	0.274469	0.351616
6791	0.146984	0.176129	0.199879	0.186015	0.288176	0.211538	0.204931	0.1898	0.193792	0.204276	0.188715	0.190363	0.178575	0.157677	0.18167	0.166758	0.14927	0.238488
6792	0.0613153	0.0573808	0.058019	0.0840306	0.0971421	0.0360688	0.0920703	0.0806723	0.0586205	0.102391	0.0774504	0.0511887	0.0762637	0.0857848	0.0802665	0.0813512	0.075588	0.107678
6793	0.132057	0.160105	0.131825	0.105523	0.0276438	0.0996221	0.120485	0.194409	0.128101	0.19567	0.153868	0.146929	0.0825823	0.0722476	0.0925454	0.135802	0.105861	0.0903019
6794	0.181647	0.190735	0.216383	0.155063	0.182666	0.159464	0.152793	0.139245	0.167379	0.185768	0.172121	0.194948	0.132134	0.119492	0.136016	0.126953	0.12861	0.142005
6795	0.417354	0.437648	0.395741	0.399721	1e-06	0.401854	0.346193	0.375035	0.383837	0.310187	0.370875	0.3844	0.229427	0.248741	0.315437	0.26025	0.340029	0.266824
6796	0.180799	1e-06	1e-06	1e-06	1e-06	1e-06	0.247898	0.146584	0.124315	0.193647	1e-06	1e-06	1e-06	1e-06	1e-06	0.0257373	1e-06	1e-06
6797	0.0941097	0.137672	0.089808	0.0976033	0.114732	0.0893168	0.0708963	0.103374	0.102233	0.10078	0.0925862	0.0962828	0.0281635	0.0269089	0.0269328	0.0415939	0.0642969	0.0435485
6798	0.121359	0.12882	0.109059	0.105742	0.166495	0.0739698	0.0559197	0.0866962	0.0375714	0.144586	1e-06	0.0753265	1e-06	0.0512731	1e-06	0.0656891	1e-06	0.0345547
6799	1e-06	1e-06	1e-06	1e-06	1e-06	0.122529	1e-06	0.0573807	0.0286814	1e-06	1e-06	1e-06	0.0823116	0.106846	1e-06	1e-06	1e-06	1e-06
6800	1e-06	0.0255849	1e-06	0.0351703	0.027311	1e-06	0.072103	0.0503134	1e-06	1e-06	1e-06	0.0221448	0.0849427	0.0605943	1e-06	0.0666494	0.0727537	0.0743136
6801	0.0279108	1e-06	0.0403771	1e-06	1e-06	0.0742622	0.0218656	1e-06	0.0228814	1e-06	0.0520903	0.0361909	0.051457	0.113486	0.0455683	0.0611893	0.0264922	0.0556751
6802	0.0730113	0.0676971	0.0480887	0.061781	1e-06	0.0471729	0.0910033	0.0841908	0.0566027	0.0834485	0.041369	0.0668927	0.0601695	0.08485	0.072639	0.0799497	0.0482395	0.0853143
6803	0.950794	0.786624	0.700695	0.797907	0.922536	0.731109	0.649366	0.632364	0.588123	0.528875	0.651051	0.660478	0.594313	0.509323	0.539549	0.580397	0.600634	1e-06
6804	0.0634878	0.072781	0.0807755	0.0685231	0.097362	0.0804777	0.0836314	0.0773814	0.0869695	0.0732662	0.0818247	0.0775973	0.0630183	0.0669848	0.0662563	0.0505824	0.0567042	0.0780504
6805	1e-06	1e-06	1e-06	1e-06	1e-06	1e-06	0.195227	0.128354	0.147707	0.165128	0.123431	0.0517145	0.0583816	0.0446085	0.0533594	0.0522065	0.0355069	0.054525
6806	0.0994387	0.0574263	0.0907954	0.0778423	0.105397	0.0756563	0.089338	0.0818022	0.0917452	0.0976363	0.229977	0.108875	0.0790744	0.0783188	0.0551749	0.0700362	0.0884774	0.0526339
6807	0.0881382	0.0554476	0.145342	0.0608675	0.0514609	0.151307	0.0768237	0.0527417	0.130376	0.0528926	0.11389	0.0684587	1e-06	1e-06	0.0756295	0.0852737	0.0822289	1e-06
6808	0.114796	0.145394	0.103886	0.115267	0.044468	0.0918147	0.111078	0.112511	0.121507	0.11964	0.114259	0.13824	0.0692505	0.0750433	0.0589297	0.0769754	0.0979822	0.0750857
6809	0.608716	0.60282	0.613409	0.545574	0.494808	0.535157	0.606831	0.521362	0.601284	0.50509	0.517263	0.548263	0.480122	0.404129	0.449414	0.406499	0.423985	0.474836
6810	0.0454244	0.0277902	0.0325635	0.04465	1e-06	0.037773	0.0391737	0.0269941	0.049546	0.095149	0.0721771	0.0711371	1e-06	1e-06	1e-06	1e-06	1e-06	1e-06
6811	0.292551	0.311756	0.240292	0.291167	0.344877	0.259447	0.208128	0.240809	0.154288	0.314503	0.199494	0.20222	0.184174	0.239393	0.170003	0.216511	0.22403	0.268891
6812	0.0299824	0.0507452	1e-06	0.0609319	0.0433596	1e-06	0.0308787	0.0634339	1e-06	1e-06	1e-06	1e-06	0.0238109	0.0241478	1e-06	1e-06	1e-06	1e-06
6813	0.118414	0.118813	0.169879	0.144981	0.0694785	0.169334	0.137679	0.119167	0.111654	0.149842	0.0905609	0.0982581	0.0839294	0.0814656	0.086161	0.0717551	0.0809922	0.103323
6814	1e-06	1e-06	1e-06	0.0326775	1e-06	1e-06	1e-06	1e-06	1e-06	1e-06	1e-06	1e-06	0.114868	1e-06	0.0732473	0.0829103	0.0887717	0.107465
6815	0.106137	0.129424	0.0839381	0.0926506	1e-06	0.0923202	1e-06	0.0758567	0.0843068	1e-06	0.0890482	0.0881056	1e-06	1e-06	0.0886019	0.086781	0.0830749	0.06673
6816	0.0614232	0.0833815	0.0600445	0.0420446	1e-06	0.0506423	0.0504813	0.0563139	0.0627866	0.066591	0.0483579	0.061969	0.0378323	0.0260693	0.0636837	0.0325942	0.0356748	0.0313814
6817	0.0306862	1e-06	0.0293489	1e-06	1e-06	0.01811	0.0499516	0.0818279	0.0596574	0.224226	0.0461876	0.0645726	1e-06	1e-06	0.0171681	1e-06	1e-06	1e-06
6818	1e-06	1e-06	1e-06	1e-06	1e-06	1e-06	0.0735458	1e-06	0.0305686	0.149105	0.0585835	0.0461931	0.0486208	1e-06	1e-06	0.0510796	0.0403347	0.0897228
6820	0.292494	0.34453	0.336162	0.345164	0.261378	0.324642	0.33779	0.355403	0.336453	0.335871	0.293619	0.314248	0.294871	0.284243	0.301552	0.284907	0.287867	0.273454
6821	0.0772458	1e-06	0.0870938	0.0712183	0.076344	0.091715	0.0859209	0.110304	0.0815749	0.0750325	0.0678052	0.11763	0.100304	1e-06	0.106977	0.113297	0.0887896	0.106659
6822	1e-06	1e-06	1e-06	1e-06	0.0356847	1e-06	1e-06	1e-06	0.102031	0.0205907	0.172027	0.146889	1e-06	1e-06	1e-06	1e-06	0.0768759	1e-06
6823	0.0763043	0.0826642	0.0908154	0.0750027	0.0904594	0.0768162	0.072751	0.0581454	0.0933378	0.0792472	0.0868921	0.0814784	0.0767938	0.0587476	0.0934127	0.0733311	0.0792116	0.0968617
6824	1e-06	0.0432477	1e-06	1e-06	1e-06	0.0552336	1e-06	0.0415317	0.0462591	0.0192611	0.0467882	0.0634321	0.0211666	0.0288899	0.0450393	0.016874	0.035751	0.0594872
6825	0.0841342	0.0936588	0.127335	0.0729394	0.11194	0.100069	0.114968	0.0773348	0.109471	0.0778109	0.101729	0.106248	0.119708	0.0939862	0.13004	0.0950101	0.109014	0.140213
6826	0.107359	0.0801966	0.108769	0.0950398	0.189411	0.195622	0.121872	0.113689	0.13727	0.108658	0.0965071	0.0894672	0.137184	0.109319	1e-06	0.0773896	0.0769679	0.0787153
6827	0.111653	0.13951	0.120729	0.07881	0.171999	0.134991	0.095171	0.114959	0.108868	0.0447877	0.0559836	0.0379167	0.101088	0.0980684	0.16038	0.121485	0.111718	0.111542
6828	0.070213	0.0427963	0.0595181	0.0508393	0.102716	0.0719237	1e-06	0.0106435	0.0427399	0.0744679	0.058966	0.0215071	0.19494	0.156392	0.197408	0.175148	0.161096	0.181704
6829	0.0762686	0.0440303	0.0922619	0.0359411	0.0373542	0.0951451	0.0844657	0.0505306	0.0809566	0.054385	0.0664964	0.0683957	0.0809434	0.0580075	0.0964318	0.0690025	0.0272529	0.107939
6830	0.285794	0.273259	0.23308	0.240534	0.162569	0.234943	0.22876	0.216818	0.184465	0.252938	0.21559	0.259481	0.250096	0.273522	0.221557	0.247961	0.246781	0.212137
6832	0.118282	1e-06	1e-06	1e-06	1e-06	0.213184	0.101348	0.0305712	1e-06	1e-06	1e-06	1e-06	1e-06	0.0395591	1e-06	1e-06	1e-06	1e-06
6833	1e-06	0.169421	1e-06	0.0821449	1e-06	1e-06	1e-06	1e-06	1e-06	1e-06	1e-06	1e-06	1e-06	1e-06	1e-06	1e-06	0.0313688	1e-06
6834	0.103999	0.0873696	0.124456	0.0769471	0.0712362	0.115936	0.110001	0.117041	0.149826	0.0845939	0.124593	0.113853	0.04432	0.0703843	0.0637342	0.05866	0.0608811	0.0536182
6835	0.179396	0.19631	0.215561	0.201112	1e-06	0.237987	0.20113	1e-06	0.168844	0.29759	0.184813	0.167021	0.169071	0.173917	0.399306	0.298663	0.13112	0.312249
6836	0.625093	0.648357	0.607691	0.518737	0.482094	0.493331	0.733935	0.739847	0.70842	0.569422	0.56163	0.590699	0.516859	0.487411	0.455591	0.428993	0.431116	0.411513
6837	0.259292	0.320574	0.341496	0.26866	1e-06	0.314463	0.226157	0.578824	0.302731	0.249382	0.137711	0.282895	0.166308	0.163426	0.183347	0.182456	0.175713	0.351322
6838	0.10189	0.128891	0.120236	0.0883666	0.13741	0.0939064	0.0923876	0.0659262	0.118987	0.160683	0.140668	1e-06	0.149842	0.189804	0.267224	0.0909619	0.178564	0.0700773
6839	1e-06	1e-06	1e-06	1e-06	1e-06	1e-06	1e-06	1e-06	1e-06	1e-06	0.0591687	1e-06	0.0497047	0.0634815	1e-06	0.0298721	1e-06	0.0495982
6841	0.0966746	0.146439	0.172411	0.119802	1e-06	0.237268	0.108182	0.166874	0.19469	0.134796	0.206631	0.148094	0.0864763	0.0979986	1e-06	0.129008	0.150695	0.180813
6842	0.158581	0.163255	0.121674	0.148083	0.19625	0.124309	0.137172	0.129723	0.131953	0.14466	0.116104	0.1321	0.151694	0.146107	1e-06	0.128493	0.152293	0.161347
6845	0.0582437	0.0825773	0.0676563	0.0562037	1e-06	0.0572192	0.0499713	0.0656372	0.0446392	0.0463077	0.0500247	0.0421178	0.0296922	0.0330842	0.0430657	0.0209946	0.0328228	0.0287663
6846	0.125187	0.0971508	0.14239	0.15549	1e-06	0.155138	0.0788376	0.0800962	0.0834011	0.0648428	0.10166	0.0798749	0.098788	0.0563819	0.0763026	0.0555612	0.0789341	0.0856744
6847	1e-06	1e-06	1e-06	1e-06	1e-06	0.0722576	1e-06	0.0344665	0.0701289	0.0230317	1e-06	0.099551	1e-06	0.0571283	0.0931	0.0513841	1e-06	0.0828023
6848	0.153603	1e-06	1e-06	0.198176	0.389432	1e-06	0.142398	0.275105	1e-06	0.13853	1e-06	1e-06	0.218627	0.250851	0.359346	0.250826	0.170859	1e-06
6849	0.0977159	1e-06	1e-06	1e-06	1e-06	1e-06	0.147853	1e-06	0.172833	1e-06	0.451142	1e-06	0.0754311	1e-06	1e-06	1e-06	0.189811	0.1553
6850	0.273761	0.260889	0.249145	0.253983	0.278749	0.241713	0.279322	0.304061	0.279609	0.304747	0.25578	0.257465	0.304636	0.317438	0.296733	0.292293	0.263739	0.286804
6851	0.317472	0.367453	0.379028	0.385688	0.706708	0.356113	0.228079	0.245148	0.236312	0.285727	0.226833	0.276577	0.112187	0.122477	0.131907	0.120015	0.108915	0.145896
6852	0.097005	0.121455	0.100493	0.104574	1e-06	0.0991399	0.117469	0.142489	0.10806	0.117532	0.11034	0.100656	0.03369	0.0253124	0.0322938	1e-06	1e-06	1e-06
6853	0.146453	1e-06	1e-06	1e-06	1e-06	1e-06	1e-06	1e-06	1e-06	1e-06	1e-06	1e-06	0.29576	0.336374	1e-06	0.486385	0.305355	0.392727
6854	0.118663	1e-06	0.164315	0.131121	0.0816927	0.147109	0.152163	0.11115	0.116794	0.129994	0.128931	0.128323	0.069214	1e-06	0.125875	0.090835	0.0619386	0.139873
6855	0.169841	0.235126	0.218414	0.25245	0.229996	0.218033	0.112224	0.1671	0.131135	0.185219	0.130402	0.170317	0.0352894	0.0348864	0.0423505	0.0354645	0.0240389	0.0371283
6856	0.0464511	0.027988	0.0348875	0.0427863	0.0504639	0.0818359	0.0876088	0.0321159	0.0522537	0.0425882	0.0538471	0.0531501	0.0631424	0.0642006	0.0675029	0.0492097	0.0536708	0.110373
6857	0.0484021	0.0509267	0.031392	0.0243483	0.0348025	1e-06	0.058018	0.0540226	0.0897832	0.048409	0.0520409	0.0927009	0.0291822	0.0204537	1e-06	1e-06	1e-06	1e-06
6858	0.463908	0.407292	0.406103	0.449933	0.462934	0.426242	0.469423	0.447473	0.437064	0.495978	0.437783	0.471721	0.537856	0.497553	0.475343	0.502644	0.474139	0.549531
6859	0.0640771	1e-06	0.103863	0.122584	0.115655	0.0589823	1e-06	0.110527	0.114296	0.0830819	1e-06	0.084831	0.056347	0.190597	0.055448	1e-06	0.105295	0.167491
6860	0.0962478	0.0792698	0.113311	0.141829	0.142984	0.0775509	0.0884694	0.0858407	0.110655	0.131268	0.0957818	0.105137	0.0970612	1e-06	1e-06	1e-06	0.0357669	1e-06
6861	1e-06	0.265199	0.392447	0.304577	1e-06	0.42257	0.328674	0.375506	0.367185	1e-06	0.361295	0.262673	0.288237	0.331918	1e-06	0.271822	0.283209	0.450366
6862	0.282887	0.19523	1e-06	0.137947	0.175734	1e-06	0.396716	0.383187	0.415723	0.251292	0.411189	0.450414	0.130979	0.122972	0.101401	0.143117	0.221021	0.0950335
6863	0.0507268	0.142532	1e-06	0.0687882	1e-06	1e-06	1e-06	1e-06	1e-06	1e-06	0.0212057	1e-06	1e-06	1e-06	0.011197	1e-06	1e-06	1e-06
6864	1e-06	1e-06	0.0896809	1e-06	1e-06	0.0607046	1e-06	1e-06	0.0874698	1e-06	1e-06	1e-06	1e-06	0.213978	0.233953	0.150191	0.181376	0.247149
6865	0.662626	0.783634	0.588157	0.781633	0.637669	0.748942	0.720708	0.661848	0.659538	0.725358	0.703058	0.687902	1.13226	1.03945	1.13186	0.784685	1.02246	0.834848
6866	0.0869807	0.0683658	0.115938	0.0553422	1e-06	0.0917504	0.136906	0.104801	0.123425	0.0701232	0.0958522	0.119132	0.0790597	1e-06	0.0720864	0.0199853	0.0788001	0.0836347
6867	0.0537241	0.0782805	1e-06	0.0700095	1e-06	0.0502711	1e-06	1e-06	1e-06	1e-06	0.0388261	0.0419459	0.0444732	0.042565	0.0525331	0.0423718	0.0566645	0.0556481
6868	0.121097	0.0842399	0.0744722	0.100762	0.11481	0.144738	0.111942	0.116911	0.0988567	0.165725	0.120042	0.132848	0.162246	0.175802	0.149169	0.141061	0.173224	0.176122
6869	0.887402	0.915943	0.719199	0.756373	0.501273	0.608614	1.00205	0.865221	0.835673	0.842438	0.797948	0.851869	0.513694	0.516533	0.414274	0.448191	0.421897	0.426822
6870	0.459476	0.431529	0.352659	0.450523	0.500798	0.428121	0.408291	0.382767	0.336897	0.589459	0.503741	0.549999	0.464354	0.433998	0.614002	0.472159	0.626953	0.598039
6871	0.140503	0.160427	1e-06	0.127084	0.12389	0.232169	0.122265	0.129322	0.208761	0.10457	0.0935477	0.147608	0.139551	0.122202	0.15444	0.118934	0.159193	0.166245
6872	0.121056	0.100379	0.139098	0.128097	0.0501296	0.106898	0.147383	0.131015	0.131244	0.149818	0.134718	0.12567	0.241865	0.213204	0.23033	0.200784	0.190486	0.257662
6873	1e-06	1e-06	1e-06	1e-06	1e-06	1e-06	0.0889972	1e-06	0.0857604	1e-06	1e-06	1e-06	0.155634	0.122952	0.0922384	0.0693855	0.124591	0.126935
6874	0.174685	0.14564	0.150178	0.150986	0.134406	0.246739	0.147873	0.190834	0.17855	0.186369	0.164427	0.145777	0.134034	0.11478	0.121651	0.162415	0.161994	0.136233
6875	0.0293719	1e-06	0.0348911	1e-06	1e-06	0.0432339	0.0399231	1e-06	0.0376664	1e-06	0.0347722	0.0401549	0.0244223	0.0232827	0.0336442	0.0196614	0.0344044	0.0193443
6876	0.0336447	1e-06	0.0583197	1e-06	1e-06	0.0555631	0.0304562	1e-06	1e-06	1e-06	1e-06	1e-06	0.0369169	0.0354651	1e-06	1e-06	0.032071	0.0622527
6877	0.0493644	0.0435965	0.0795339	0.0576221	1e-06	0.0649097	0.0821391	0.0585629	0.0944402	0.0361613	0.0796413	0.0760483	0.0540523	0.0784744	0.0723427	0.074408	0.045652	0.0488062
6878	1e-06	1e-06	0.0309266	0.0232799	1e-06	0.0325581	0.0468829	0.0396555	0.0461835	0.0536447	0.0383851	0.0456825	0.0469964	0.0410784	0.0617199	0.0446567	0.0623126	0.0412171
6879	0.10013	0.0397343	0.0781078	0.0550838	0.0441902	0.0445923	0.0821257	0.0745366	0.0402863	1e-06	1e-06	1e-06	0.167243	0.0974012	0.13095	0.145268	0.0952461	1e-06
6882	0.073488	0.0727387	0.0591056	0.0929982	0.0495156	1e-06	1e-06	0.100294	1e-06	1e-06	1e-06	0.0596741	0.0686304	0.0640408	1e-06	0.0676133	0.119606	0.11585
6883	0.121413	0.174922	0.133513	0.0701745	0.0583635	0.121269	0.106926	0.181602	0.100169	0.0428175	0.125931	0.105554	0.116814	0.143726	0.103692	0.148062	0.118566	0.120338
6885	0.0562279	0.121814	0.056704	0.0988414	0.0596286	0.0415708	0.0579526	0.111919	0.0395661	0.121749	0.0493722	0.0503221	0.0438856	0.0384705	0.0512757	0.0645227	0.0406288	0.0393322
6886	0.0404311	0.0665091	0.0549611	0.0444879	1e-06	0.0610658	0.0154909	1e-06	0.0156697	0.0466864	0.0425792	0.0336374	0.0500461	0.0520417	0.0429743	0.0437143	0.0517669	0.0439046
6887	0.204631	0.186863	0.268784	0.203651	0.295431	0.253745	0.197735	0.183879	0.222434	0.185646	0.21062	0.203698	0.216007	0.20044	0.227761	0.166748	0.205597	0.229329
6888	1e-06	1e-06	1e-06	1e-06	1e-06	1e-06	0.369071	0.242536	0.319554	0.233615	0.356273	0.302624	0.217861	0.17479	0.150932	0.240046	0.353904	0.192792
6889	1e-06	1e-06	0.0343812	0.0522579	1e-06	1e-06	0.0292354	0.031737	1e-06	0.028522	0.0203179	0.016877	1e-06	1e-06	0.0204066	0.0502703	0.0308734	0.107871
6891	0.0900441	0.100612	0.137368	0.0922511	0.200173	0.116645	0.0713413	0.0831228	0.107622	0.0686237	0.10657	0.119618	0.0753628	0.0714432	0.0947265	0.0647458	0.0947892	0.11074
6893	0.057598	0.0400259	0.0640201	0.0341546	0.146778	0.0510486	0.0558744	0.0515965	0.0597759	0.0703619	0.0644333	0.0612181	0.0300898	0.0246623	0.0247571	0.0172111	0.0208452	0.0274668
6894	0.0892823	0.09396	0.114403	0.0760694	0.108641	0.134591	0.0804931	0.0986755	0.130425	0.105158	0.17181	0.108434	0.133739	0.137074	0.157847	0.0928122	0.135777	0.16616
6895	1.03347	1.03411	1.09562	1.03856	1.04161	1.14996	0.893772	0.79089	0.898502	0.848917	0.877692	1.00167	0.690139	0.664341	0.714824	0.55817	0.613101	0.765527
6896	0.115138	0.0714393	0.132194	0.103404	0.0857517	0.0435537	1e-06	0.0953653	0.0722249	0.0859299	0.0895034	0.0663742	0.141992	0.100809	0.0903057	0.0980186	0.122372	0.103492
6897	0.119222	0.106189	0.132938	0.108498	0.0904446	0.131397	0.134774	0.129308	0.152634	0.150683	0.170705	0.164591	0.154487	0.18218	0.139206	0.153955	0.143703	0.140076
6898	0.0779648	0.106646	0.107931	0.0762616	0.0906868	0.123957	0.0536981	0.0524616	1e-06	0.0573635	1e-06	1e-06	0.0574231	0.0706072	1e-06	0.0544602	1e-06	1e-06
6899	0.0956674	0.0815885	0.0844762	0.0667478	0.106173	0.062212	0.0840904	0.0632855	0.087941	0.0720182	0.0800315	0.0794947	0.0505308	0.0471728	0.0739831	0.0332856	0.0717559	0.0622526
6901	0.150261	0.139656	0.201785	0.151449	0.140723	0.19724	0.144768	0.132145	0.147331	0.137538	0.13118	0.138651	0.148122	0.143331	0.177265	0.149535	0.144112	0.166729
6902	0.087734	0.0713287	0.143629	0.0937635	0.0736404	0.148642	0.113917	0.0726554	0.0918915	0.165753	0.119963	0.103824	0.134951	0.132537	0.157404	0.123251	0.110286	0.138517
6903	0.0682451	1e-06	0.0945114	0.0549534	1e-06	0.075335	1e-06	0.0704008	0.115381	1e-06	0.175369	0.0608604	0.206258	0.16033	0.226701	0.191103	0.142773	0.157786
6904	1e-06	0.329724	0.127486	0.270634	0.145231	0.202576	0.0473069	0.171714	0.124906	0.237052	0.147678	0.109068	0.100754	0.132995	0.0964419	0.211559	0.0777814	0.127736
6905	0.155721	1e-06	0.124206	0.190294	1e-06	1e-06	0.13121	0.160455	1e-06	1e-06	1e-06	0.1589	0.177337	1e-06	1e-06	0.193137	0.141277	1e-06
6906	0.130981	0.111026	0.17149	0.141553	0.137952	0.153084	0.0351119	0.0232151	0.0584886	0.0404318	0.0665991	0.0586458	0.0789576	0.0790546	0.103315	0.0735708	0.0749864	0.103496
6907	0.0212313	0.0312703	0.0462082	0.0309346	1e-06	0.0523608	0.0366632	0.0216386	0.0377485	0.0159921	0.0263498	0.0319409	0.0331031	0.0336381	0.0305222	0.0371077	0.0271541	0.0436986
6908	0.102568	1e-06	0.118617	1e-06	0.0246479	0.0818002	0.0746549	0.0536642	0.0827068	1e-06	0.0817621	0.0683202	0.0502287	0.0619478	0.0493163	0.0352927	1e-06	0.177976
6909	0.121059	0.282464	0.197275	0.23234	0.195827	0.198086	0.176253	0.226155	0.170381	0.252727	0.174022	0.185884	0.299825	0.304706	0.243222	0.253505	1e-06	0.266075
6911	0.147412	0.136837	0.157165	0.0958199	0.139642	0.127604	0.128715	0.114833	0.135987	0.142498	0.122178	0.133923	0.123382	0.0942797	0.114665	0.0850187	0.0922494	0.120847
6912	0.0774011	0.0989415	0.0920035	0.0605185	0.106305	0.104245	0.0296859	0.0453195	0.0589755	1e-06	1e-06	1e-06	1e-06	1e-06	1e-06	1e-06	1e-06	1e-06
6913	1e-06	0.0848181	0.107721	0.0636875	0.0363715	0.0907749	0.0368712	0.0512337	0.0634964	0.0712398	0.105437	0.0845767	0.0336448	0.149638	0.336245	0.172307	0.272494	0.495639
6915	0.0550773	0.0465593	0.0567976	0.0697515	0.0899538	0.0421695	0.032829	0.0229569	0.0328305	0.0343688	0.0339967	0.0389745	0.032646	0.0398231	0.0369396	0.0402568	1e-06	0.0473384
6916	0.231893	0.269428	0.186898	0.27212	0.194374	0.291821	0.256238	0.212838	0.212503	0.240926	0.208566	0.224381	0.300507	0.293366	0.278049	0.290402	0.480808	0.287236
6917	0.137835	1e-06	1e-06	0.0496877	0.0716964	1e-06	1e-06	0.0759385	0.145873	1e-06	0.100632	0.208952	1e-06	1e-06	1e-06	1e-06	1e-06	0.0904143
6918	0.176612	0.119362	0.129669	0.133687	0.204613	0.136633	0.132895	0.134551	1e-06	0.13875	1e-06	0.096192	0.0713584	0.113187	0.0856011	0.139738	0.145657	1e-06
6919	0.102561	0.356448	0.226703	0.103174	0.0393669	0.213655	0.220207	0.250255	0.263649	0.175762	0.220119	0.28945	0.052711	0.0515691	0.0758358	0.0611379	0.0665976	0.109343
6920	0.07802	0.0760102	0.0881074	0.0761548	0.0780566	0.0983266	0.0814153	0.070926	0.0837501	0.0990367	0.100917	0.0978978	0.0834049	0.081364	0.102985	0.0649165	0.0991309	0.0536701
6921	0.0605756	0.0451512	0.0393679	0.055106	1e-06	0.0253628	0.0405659	0.0637512	0.0181891	0.0439075	0.0391588	0.026672	0.0307141	0.0220295	0.0370365	0.0412772	0.0303833	0.0232826
6922	0.0664375	1e-06	0.0824562	0.0572603	1e-06	0.139855	0.0833656	1e-06	0.0683336	1e-06	0.0648157	0.0890554	0.138795	0.0856921	0.119	0.10491	0.0708638	0.101511
6923	0.175003	0.18188	0.154409	0.133879	0.195217	0.157084	0.136559	0.144608	0.129157	0.165107	0.118133	0.13514	0.142713	0.182313	0.125853	0.131139	0.133684	0.169242
6924	1e-06	1e-06	0.0648322	1e-06	0.0368719	0.0422064	0.0412559	1e-06	0.0550491	0.0487537	0.0651461	0.0560129	0.0175014	1e-06	0.0360722	1e-06	0.0324712	0.0467826
6925	0.0866337	1e-06	0.0678622	0.0744462	0.159269	0.115645	0.108993	0.0861877	0.129898	0.0489714	0.0946294	0.0894691	0.0706469	0.0884032	0.0754636	0.0517319	0.0418599	0.0917122
6926	0.152183	0.0897566	0.202853	0.257434	0.237745	0.29294	0.23064	0.114935	0.148961	0.151499	0.143291	0.142199	0.235695	0.321274	0.223566	0.10056	0.271512	0.171608
6927	0.156006	1e-06	1e-06	0.138184	0.0807703	1e-06	0.0964216	1e-06	1e-06	0.0788049	1e-06	1e-06	0.0868778	1e-06	1e-06	1e-06	1e-06	1e-06
6928	1e-06	1e-06	1e-06	1e-06	1e-06	1e-06	1e-06	1e-06	1e-06	1e-06	1e-06	1e-06	0.251526	1e-06	0.27082	1e-06	0.552496	1e-06
6929	0.0705151	0.0351287	0.0485326	0.108622	0.105147	0.0501903	0.0356342	0.0761611	0.0497191	0.0463657	0.0623304	0.0799466	0.0657071	0.0660079	0.0360793	0.0486323	0.031817	0.0471711
6930	0.0872104	0.0803336	0.0753309	0.0817094	0.0304833	0.0605747	0.0839151	0.100766	0.0861604	0.0840748	0.0784798	0.0904133	0.0385407	0.0228565	0.0348789	1e-06	1e-06	0.0525963
6931	0.0562214	0.0437087	0.042684	0.0434636	1e-06	0.039343	0.0612793	0.103859	0.0631997	0.0696133	0.0482286	0.0517817	0.136722	0.12638	0.118844	0.115068	0.106643	0.128432
6932	0.169049	0.198596	0.180204	0.18628	0.21136	0.209464	0.121268	0.171991	0.172852	0.146305	0.172786	0.164444	0.188341	0.238269	0.199177	0.283684	0.218275	0.265331
6933	0.0534007	1e-06	0.0889207	0.0553488	0.0560557	0.0796242	0.0687303	0.0624836	0.0816576	0.0454725	0.045775	0.0578799	0.0841653	0.0736782	0.0989185	0.0669303	0.06684	0.0727941
6934	0.0142958	0.0154171	0.0260904	0.0158907	1e-06	0.019934	0.0230314	0.0371702	0.0436058	0.0109058	0.0471099	0.0182498	0.017056	0.0299054	1e-06	1e-06	1e-06	0.0181971
6935	1e-06	1e-06	1e-06	0.0225138	1e-06	1e-06	1e-06	0.0253403	0.16159	0.0240937	0.140551	1e-06	0.104511	0.11097	0.124634	0.0654807	0.105687	0.045407
6936	0.379119	0.368917	0.379513	0.366468	0.451117	0.3723	0.308569	0.343211	0.333809	0.322759	0.331439	0.312214	0.413453	0.357536	0.336663	0.279591	0.338752	0.366453
6937	0.164978	0.288683	0.0704577	0.130029	0.0733306	0.0463661	0.155191	1e-06	0.0653776	0.0616326	0.0403212	0.0424678	0.0392093	1e-06	0.053552	0.0266544	0.0315874	0.075634
6939	0.101802	0.0937799	0.123706	0.0767255	0.086936	0.117505	0.136074	1e-06	0.0874295	1e-06	1e-06	1e-06	0.104708	0.0955401	0.171981	0.120428	0.115719	1e-06
6940	0.0209789	0.0193681	0.0136192	0.0147142	0.0242982	0.015722	1e-06	0.016666	0.00987384	1e-06	0.0142029	0.0170452	0.0683195	0.0650428	0.0491348	0.0469464	0.0421801	0.0440048
6942	1e-06	1e-06	1e-06	0.178605	1e-06	0.108278	1e-06	1e-06	1e-06	0.0124297	1e-06	0.0239349	0.193707	0.197715	0.454327	0.196915	0.36283	0.252996
6943	0.2153	0.184495	0.186143	0.189043	0.197143	0.166613	0.18084	0.171961	0.18076	0.240519	0.196281	0.219331	0.259223	0.227363	0.293693	0.209026	0.247674	0.295233
6944	0.586288	0.473552	0.544558	0.614985	0.615117	0.673718	0.813642	0.699173	0.753613	0.706774	0.864866	0.924345	0.149298	0.178836	0.149968	0.132993	0.111103	0.135348
6945	0.103823	0.109085	0.18616	0.0954696	1e-06	0.15404	0.111005	0.0854195	0.136502	0.100873	0.21459	1e-06	1e-06	1e-06	1e-06	1e-06	1e-06	1e-06
6946	0.161593	0.15147	0.187256	0.179631	0.206528	0.152305	0.132969	0.14275	0.133856	0.169791	0.141724	0.130539	0.0853719	0.0924302	0.0849137	0.0784509	0.074547	0.0993348
6947	0.897981	0.927475	0.809774	0.877043	0.861702	0.863631	1.21859	1.18489	1.22733	0.888641	0.876388	0.229	0.35665	0.354347	0.331517	0.411201	0.388115	0.493816
6948	0.0477408	0.0480088	1e-06	0.0398287	1e-06	1e-06	0.047657	1e-06	1e-06	1e-06	1e-06	1e-06	0.0382806	1e-06	1e-06	1e-06	1e-06	1e-06
6949	0.215456	0.172098	0.278494	0.12373	0.105319	0.155182	0.151762	0.155632	0.19315	0.121319	0.187003	0.180261	0.0446595	0.0379066	0.0514208	0.0401403	0.042028	0.0427964
6950	0.0578733	0.0439851	1e-06	1e-06	1e-06	1e-06	1e-06	0.0468718	0.0594178	0.0605591	1e-06	0.0746133	0.10092	0.123205	0.191465	0.121827	0.0773385	0.0563698
6951	0.231838	0.183801	0.171377	0.245762	0.214295	0.166824	0.223884	0.204577	0.215526	0.239977	0.213837	0.216714	0.238217	0.232961	0.200688	0.216703	0.161424	0.0548322
6952	0.110095	0.096687	0.136347	0.0963104	0.195169	0.113219	0.0715775	0.0779304	0.0637883	0.0898266	0.0744431	0.069242	0.218107	0.169987	0.204481	0.172128	0.169784	0.217998
6953	0.410041	0.485112	0.426722	0.427687	0.391586	0.382663	0.288455	0.307615	0.262423	0.309495	0.264715	0.248449	0.256923	0.26122	0.300603	0.280933	0.277697	0.255225
6954	0.0378443	0.0334177	0.0694179	1e-06	1e-06	0.0915925	1e-06	0.0407752	0.0795069	0.0278962	0.0340317	0.0465144	0.0586201	0.0877006	0.0766881	0.040938	0.0513893	0.0707548
6955	0.204406	0.170295	0.288628	0.0956025	1e-06	0.261643	0.210388	0.171305	0.205386	0.104587	0.166326	1e-06	0.0866089	0.0954023	0.161939	0.132914	0.117091	0.176927
6956	0.0955869	0.0823027	0.13004	0.0612647	0.0806928	0.107908	0.0906701	0.0606091	0.101904	0.0540491	0.0796542	0.0866232	0.0333874	0.0484604	0.0373817	0.0317245	0.027266	0.0339611
6958	0.0943233	0.1527	0.0800395	0.0962243	0.210844	0.120773	0.0892854	0.207548	0.181416	0.161687	0.100537	0.0956244	0.118836	0.189198	0.0729995	0.116491	1e-06	0.167606
6959	0.0685641	0.0843206	0.0581397	0.0852722	0.142914	0.0870831	0.0518975	1e-06	1e-06	1e-06	1e-06	1e-06	0.23087	0.187077	0.252309	0.192072	0.211093	1e-06
6960	0.211488	0.384489	1e-06	0.254478	0.199798	0.135604	0.327932	0.224987	0.156359	0.146999	0.0759217	0.0939164	0.144321	0.185922	0.124531	0.179462	0.139779	0.161202
6961	0.120411	0.104112	0.194937	0.0953875	0.139056	0.103815	0.0795509	0.0651926	0.0903652	0.0710003	0.0991317	0.0931604	0.133495	0.135314	0.114124	0.101719	0.106433	0.0803405
6962	1e-06	0.0157147	0.0409954	1e-06	1e-06	0.0420515	1e-06	1e-06	0.0260357	1e-06	1e-06	1e-06	0.0576503	0.0562486	0.0678658	0.0585308	0.04858	0.0640546
6963	0.0630135	0.0500001	1e-06	0.0591991	1e-06	1e-06	0.0476116	0.0671448	0.0351516	0.0517662	1e-06	1e-06	0.0688964	0.0620933	1e-06	0.0580594	1e-06	0.0479501
6964	0.219705	0.284649	0.315561	0.193366	0.0607209	0.265669	0.31101	1e-06	0.284642	0.213906	0.24495	0.318012	0.177277	0.153166	0.229846	0.171768	0.155369	0.212879
6965	0.224185	0.272226	0.244358	0.168195	0.192025	0.272688	0.269019	0.329848	0.333272	0.283302	0.247522	0.30402	0.0656991	0.0702442	0.167871	0.0961595	0.0595776	0.128986
6966	0.18082	0.216782	0.287352	0.180775	0.16534	0.228407	0.229137	0.161446	1e-06	0.229194	0.282521	0.288591	0.163331	0.113515	0.0582369	0.11897	1e-06	0.234591
6967	0.0985986	0.117699	0.158104	0.097073	0.169671	0.183742	0.108253	0.107742	0.148716	0.117084	0.155904	0.11695	0.110458	0.0965414	0.146723	0.0921078	0.128718	0.141782
6968	0.0405559	0.0511075	1e-06	0.0348884	1e-06	1e-06	0.0447781	1e-06	0.0455455	0.0362547	1e-06	1e-06	0.0605761	1e-06	1e-06	0.0448642	0.101583	0.0567508
6969	0.0837572	0.0801239	0.0666324	0.0720925	0.103188	0.0628357	0.089695	0.0893585	0.103514	0.0746362	0.0970621	0.0892302	0.0621217	0.0759649	0.0634205	0.0619071	0.0565816	0.0611337
6970	0.0629437	0.110995	0.0808533	0.104357	0.0709969	0.090027	0.0455849	0.0712805	0.0589387	0.0892112	0.0614294	0.0665367	0.0675358	0.0984889	0.0844539	0.086909	0.0809826	0.115944
6971	1e-06	0.0586223	0.0574121	0.0732684	0.0768753	0.0613896	0.0453754	0.0607886	0.0504179	0.0433049	0.0470256	0.0418974	0.0663172	0.0710347	0.0905748	0.0738221	0.0619429	0.114527
6973	0.0934856	0.169624	0.125764	0.0562903	0.117215	0.114429	0.066304	0.0587601	0.0937138	0.0653186	0.0876883	0.0692409	0.0757376	0.0659196	0.104866	0.0590127	0.107028	0.0983619
6974	0.159735	0.156361	0.0696695	0.10349	0.042357	0.0883847	0.195546	0.0482226	0.0610715	0.0744914	0.0333565	0.0822295	0.0649647	0.068788	0.055184	0.0796076	0.0243234	0.0273855
6975	0.159145	0.155376	0.181752	0.140321	0.165449	0.204319	0.113017	0.0825962	0.116542	0.080296	0.107289	0.105393	0.193671	0.164924	0.204997	0.146176	0.157758	0.196192
6976	1e-06	0.0542732	1e-06	1e-06	1e-06	0.0816978	1e-06	0.0836788	1e-06	0.0189086	1e-06	1e-06	0.148259	0.20837	0.182826	1e-06	0.183749	1e-06
6978	0.218791	0.232726	0.185563	0.177625	0.123336	0.140481	0.161754	0.12802	0.134949	0.130857	0.142099	0.138369	0.202686	0.196447	0.160668	0.156783	0.137685	0.165271
6979	0.0984157	0.121008	0.112346	0.104836	0.0870552	0.101197	0.0918871	0.0939873	0.0995839	0.0849502	0.095408	0.107484	0.171663	1e-06	0.349256	0.147762	0.308102	0.14861
6980	0.0478577	0.0781026	0.0715328	0.0356362	0.0364255	0.08763	0.0324928	0.0382771	0.0588012	0.0549292	0.0548393	0.0632446	1e-06	1e-06	1e-06	1e-06	1e-06	1e-06
6981	0.292925	0.305883	0.272794	0.308694	0.383702	0.339653	0.342027	0.396015	0.355536	0.263667	0.228136	0.288494	0.382206	0.411047	0.360154	0.428382	0.396925	0.526506
6982	1e-06	1e-06	1e-06	1e-06	1e-06	1e-06	1e-06	1e-06	1e-06	1e-06	1e-06	1e-06	0.291919	0.105065	0.135389	0.0765258	0.107631	1e-06
6983	0.0774636	0.0801938	0.0751532	0.0668017	0.0931268	0.0755761	0.0703267	0.0751042	0.0852405	0.0743098	0.0803561	0.0904511	0.0582885	0.0587307	0.0651877	0.0375471	0.0472378	0.0900375
6984	0.157426	0.143175	0.177948	1e-06	1e-06	0.226379	0.152632	1e-06	0.171548	1e-06	0.10312	0.0925132	1e-06	0.30613	0.0999506	1e-06	0.115705	1e-06
6985	0.0429364	0.0306737	0.0300845	0.0382231	0.0206577	0.0337705	1e-06	0.0294203	0.0385918	0.0272188	0.0247441	0.0273753	0.0583786	0.0408174	0.0416756	0.0395998	0.037388	0.0369665
6986	0.19849	0.16711	1e-06	0.186647	1e-06	1e-06	0.148668	0.134981	0.14513	0.191826	0.139596	1e-06	0.104564	0.151569	1e-06	0.129485	1e-06	1e-06
6987	1e-06	0.0339371	0.0394206	1e-06	0.0469648	0.0347131	0.0391056	0.0243215	0.0401011	0.0213346	0.0416654	0.0522534	0.0342771	0.0633947	0.0571621	0.0302724	0.0516462	0.0572583
6989	0.0118731	1e-06	1e-06	0.0150766	1e-06	1e-06	1e-06	1e-06	1e-06	1e-06	1e-06	1e-06	0.0272306	0.0336105	1e-06	0.0277121	1e-06	1e-06
6990	0.249384	0.249791	0.294186	0.212918	0.282431	0.278543	0.243376	0.229331	0.262419	0.236484	0.249167	0.271056	0.166879	0.170573	0.191985	0.189326	0.18371	0.226998
6991	0.089565	0.103194	0.0745537	0.094252	0.0759743	0.0746029	0.0700734	0.10942	0.0664675	0.111079	0.0619915	0.0755101	0.0357153	0.0750594	0.0474877	0.0633676	0.0383235	0.0510473
6992	0.134248	0.169891	1e-06	0.102703	1e-06	1e-06	0.127639	0.130315	0.134126	0.0972079	0.152511	1e-06	0.150823	0.135167	1e-06	0.143382	0.166656	0.165088
6993	0.228327	0.256118	0.236362	0.217454	0.211435	0.212073	0.269846	0.233974	0.285775	0.221227	0.242877	0.26193	0.229859	0.286523	0.250207	0.223581	0.22394	0.335811
6994	0.0515866	0.135958	0.0863654	0.069925	0.0588694	0.0207707	1e-06	0.0535647	1e-06	0.100724	0.0526771	0.151097	0.0253886	0.0465044	0.0248514	0.0349727	0.0300205	0.0425073
6995	0.0767736	0.0870359	0.0807465	0.0796367	0.0780559	0.0842581	0.130333	0.13466	0.144366	0.0388198	0.0382792	0.0446581	0.130361	0.133328	0.120642	0.135746	0.135686	0.147411
6996	0.0619069	0.0665887	0.0606457	0.0730494	0.0922207	0.0793092	0.0844676	0.0525743	0.0493121	0.120301	0.066193	0.0920843	0.0764361	0.081786	0.0679547	0.0454958	0.0657346	0.0770806
7000	0.360197	0.406559	0.454316	0.325398	0.34838	0.375038	0.494316	0.396871	0.497894	0.397821	0.460181	0.489974	0.13362	0.0771885	0.149743	0.0938275	0.133196	0.0644785
7001	0.0420727	0.054569	0.0972702	1e-06	0.074277	0.107605	0.0924046	0.0691285	0.121847	0.0501601	0.0757175	0.0685128	0.0759887	0.0629338	0.113809	0.117336	0.0941976	0.120995
7002	0.187687	0.187767	0.154875	0.239056	0.32498	0.278591	0.0679836	0.077282	0.0853768	0.0424669	0.0541241	0.0662233	0.253851	0.277444	0.273917	0.168154	0.175958	0.199196
7003	0.0510256	0.0793947	0.0591659	1e-06	1e-06	0.0643042	0.0530158	0.0573953	0.0477684	0.0571392	0.0473883	0.0600819	0.0540635	0.0561914	0.0676881	0.0348428	0.0363717	0.0333803
7006	1e-06	1e-06	1e-06	1e-06	1e-06	1e-06	0.0321583	0.0690732	0.0548935	0.0146853	1e-06	0.0143109	0.0575206	0.0526481	0.0630769	0.0297556	0.033029	0.040355
7007	0.103127	0.105274	0.111463	0.0692915	0.185849	0.0888295	0.0826933	1e-06	0.074982	0.0561814	0.0879535	0.0907542	0.0751126	0.0505356	0.0738321	0.0536343	0.0768409	0.069219
7008	0.163419	0.096095	0.131656	0.100613	0.0812848	0.153961	0.0936419	0.0516691	0.0975673	1e-06	0.100642	0.0991061	0.124271	0.149272	0.115237	0.0742913	0.113879	0.157046
7009	0.0974326	0.239581	0.143566	0.208516	0.170121	0.120449	0.0653892	0.121937	0.0660248	0.177197	0.0891071	0.116882	0.0816262	0.0824675	0.115106	0.139316	0.0682231	1e-06
7010	1e-06	0.120353	0.11884	0.120161	0.17244	0.104378	0.0611731	0.0742882	0.0739496	0.0960746	0.0762191	0.0806974	0.0613557	0.0513719	0.078593	0.0585816	0.0576476	0.0581354
7012	0.0491334	0.0572397	1e-06	0.0629286	0.0898809	0.0880586	1e-06	1e-06	1e-06	1e-06	1e-06	1e-06	0.0799678	0.0891334	0.0912576	0.0522772	1e-06	0.0642163
7013	0.0417097	0.0612726	0.0609177	0.0341973	0.0498327	0.0841648	0.0974723	0.0567624	0.062433	0.033864	0.051551	0.0555638	0.0790876	0.0817828	0.0950693	0.090736	0.0480848	0.0653159
7014	0.346303	0.342797	0.449862	0.47606	0.232848	0.375756	0.313203	0.225262	0.221659	0.19956	0.248702	0.305244	0.0784235	0.103298	0.205606	0.10291	0.106233	1e-06
7015	0.0737601	0.0466326	0.0549456	0.0415853	0.0484782	0.0572758	1e-06	1e-06	0.0262009	0.0301947	0.0394821	0.075202	0.0628423	0.0578384	0.0835828	0.0930988	0.0584839	0.0837828
7017	0.134366	0.149949	0.127585	0.154205	0.160938	0.170326	0.139138	0.165873	0.148846	0.176002	0.162393	0.181772	0.118622	0.144859	0.133924	0.179173	0.161726	0.214044
7018	0.0352942	0.0442237	0.0559255	0.057029	0.0598358	0.0524511	0.0678443	0.0183888	0.044311	0.0264664	0.0307217	0.0337339	0.0402605	0.0422162	0.0498936	0.0299939	0.0386203	0.0560402
7019	0.0300822	0.0278948	0.0349121	0.0426761	1e-06	0.0236684	0.0502146	1e-06	0.0313111	0.081416	0.0363203	1e-06	0.0297064	0.0378643	0.0398593	0.0356554	0.035141	0.054931
7020	0.0332813	0.0361659	0.0306615	1e-06	1e-06	0.0288831	0.0676568	0.055267	0.0584168	0.0698365	0.0716126	0.0757365	0.0755762	0.0863338	0.0836955	0.068552	0.0664615	0.0802618
7021	0.0532812	1e-06	0.131105	1e-06	0.143434	0.108485	0.023819	0.0353209	0.0458912	0.0307716	0.0341435	0.0255898	0.222821	0.273493	0.26588	1e-06	0.23375	0.265405
7022	0.241825	0.314778	0.262344	0.309887	0.268878	0.288481	0.18556	0.21787	0.190109	0.384922	0.438128	0.443263	0.0280914	0.0699973	0.0989882	0.303215	0.0276289	1e-06
7025	0.0464248	1e-06	0.0517082	0.0357293	0.314236	1e-06	1e-06	1e-06	1e-06	0.0431923	0.0490897	0.0577674	1e-06	1e-06	1e-06	1e-06	1e-06	1e-06
7027	0.0489415	0.0452676	0.0529301	1e-06	1e-06	0.0352759	0.0304957	0.0226338	0.0365404	0.0350368	0.037706	0.0382729	1e-06	1e-06	0.022656	1e-06	0.0165437	0.0296945
7028	0.0565488	0.0597862	0.0731114	0.0516084	1e-06	0.0570648	0.082224	0.0725953	0.0757121	0.1324	0.114178	0.123098	1e-06	1e-06	0.0290571	1e-06	1e-06	0.0352546
7029	0.120121	0.0974904	0.15084	0.103283	0.137267	0.134194	0.0880743	0.0725126	0.104382	0.0908289	0.100699	0.0965617	0.0759017	0.093233	1e-06	0.0770534	0.113536	0.126549
7030	0.189516	0.247213	0.254514	0.193258	1e-06	0.245525	0.168659	0.149784	0.181798	0.144815	0.182678	0.188474	0.228086	0.215249	0.27764	0.239079	0.248379	0.29527
7031	0.180386	0.142692	0.199981	0.164377	0.168733	0.205705	0.13347	0.130506	0.142961	0.122102	0.156875	0.167355	0.249255	0.253185	0.275169	0.236448	0.253558	0.315959
7032	0.115143	0.0969265	0.125616	0.0868746	1e-06	0.098201	0.127667	0.108501	0.128446	0.116255	0.149396	0.159322	0.336032	0.334281	0.350962	0.315155	0.328456	0.391782
7034	0.234271	0.209374	0.257973	0.198484	0.201774	0.227734	0.20482	0.227802	0.241572	0.201459	0.206486	0.224179	0.205119	0.191485	0.24439	0.209562	0.220314	0.247499
7035	0.0888405	0.0863754	0.090865	0.0820945	0.11668	0.0942536	0.0548455	0.0473725	0.0595464	0.0875066	0.0764152	0.078412	0.108262	0.110025	0.12855	0.105705	0.100587	0.124573
7037	0.189956	0.161478	0.210647	0.167832	0.195703	0.193105	0.157778	0.10687	0.0875745	0.0772158	0.0592762	0.103378	0.150005	0.159209	0.191911	0.118446	0.11486	0.143174
7038	0.0933337	0.0825163	0.101507	0.079824	0.0950679	0.0842505	0.0814038	0.0905225	0.0858643	0.058434	0.0865829	0.0844022	0.0814695	0.0677817	0.0866351	0.085623	0.0736638	0.0906304
7039	0.0899218	0.0745455	0.0786923	0.0320501	0.0911532	0.0773654	0.0638527	0.0560564	0.0642705	0.0582473	0.0560458	0.0686828	0.129613	0.0960953	0.123216	0.104078	0.109568	0.105105
7040	1e-06	1e-06	0.0460778	0.0389376	1e-06	0.0529198	1e-06	0.0443888	1e-06	1e-06	0.0184627	1e-06	0.0359975	1e-06	1e-06	0.0577246	1e-06	0.0146489
7041	0.43436	0.554095	0.3536	0.443456	0.541501	1e-06	1e-06	0.278646	0.245236	0.139823	0.137283	0.131561	1e-06	1e-06	0.154762	0.126724	0.0441546	0.164815
7042	0.107078	0.0735247	0.135174	0.11817	0.194936	0.0891946	0.0976056	0.138372	0.132453	0.132372	0.130851	0.135004	0.0861609	0.122698	0.130811	0.106902	0.0959703	0.143739
7043	0.388713	0.155934	0.111608	0.154938	0.122241	0.320601	0.473535	0.16981	0.248699	1e-06	1e-06	1e-06	1e-06	0.0490351	0.0558566	0.0550239	1e-06	0.0947042
7044	0.227692	0.211151	0.254319	0.171461	0.207887	0.219147	0.248604	0.236047	0.256822	0.223353	0.254175	0.272897	0.117167	0.112887	0.129896	0.10466	0.118049	0.126252
7045	0.130096	0.140771	0.135567	0.124084	0.139843	0.144255	0.0750354	0.0696395	0.0670904	0.099455	0.111578	0.111572	0.0683797	0.105946	0.122785	0.0815638	0.0825649	0.120022
7046	0.70474	0.775339	0.667913	0.71283	0.95725	0.849229	0.538281	0.598558	0.609954	0.584506	0.567667	0.676286	0.789009	0.890509	0.983942	0.830317	0.878117	0.976422
7047	1e-06	0.188554	0.393602	0.149427	0.130494	0.19082	1e-06	0.197333	0.216381	0.179987	0.426421	0.577148	1e-06	1e-06	0.111106	1e-06	1e-06	1e-06
7048	0.0243808	0.0291291	0.0275237	0.027639	0.0437983	0.0281588	0.0210729	0.0241259	0.0240269	0.0294749	0.0249255	0.0226768	0.0267791	0.0199603	0.0258659	0.0188101	0.0204078	0.0287265
7050	1e-06	0.399955	0.373974	0.385125	0.325692	0.308209	0.216843	0.351678	0.218043	1e-06	0.179568	0.257873	0.170186	1e-06	0.194979	0.229829	0.187361	0.229644
7052	0.070017	0.0609194	0.08407	0.0560363	0.0878928	0.0824973	0.0428423	0.0507658	0.045528	0.0317682	0.0407619	0.041747	0.0857927	0.0712168	0.102145	0.0736573	0.0777718	0.0977923
7053	0.130655	0.134144	0.138021	0.0885739	0.0484353	0.104163	0.126685	0.113367	0.14087	0.0849938	0.0992092	0.108888	0.0732921	0.0620903	0.0806909	0.0621848	0.067433	0.0759951
7054	0.095836	0.085428	0.130486	0.123142	0.0677521	0.134425	0.122381	0.121379	0.133008	0.138549	0.133264	0.133915	0.0965188	0.10565	0.114659	0.114201	0.114121	0.13308
7055	1e-06	0.0223565	0.0218981	1e-06	0.0515113	0.031549	1e-06	0.0274663	0.0331144	0.0266017	0.0365066	0.0269771	1e-06	0.0288589	0.0325528	1e-06	0.0314438	0.0330643
7056	0.126523	1e-06	0.231616	1e-06	1e-06	1e-06	0.1189	1e-06	0.145867	0.104683	0.243717	0.233169	1e-06	1e-06	1e-06	1e-06	1e-06	1e-06
7057	0.0408435	0.0286378	0.0421856	0.0125121	1e-06	0.0349239	0.0335009	1e-06	1e-06	1e-06	0.0276819	0.0262581	0.0532626	0.0511793	0.0504266	0.0352781	0.0494239	0.0430208
7059	0.280551	0.301271	0.270281	0.269208	0.306393	0.282087	0.336908	0.346571	0.337077	0.326701	0.302006	0.334205	0.244194	0.266596	0.265856	0.271813	0.242365	0.295024
7060	0.0390411	0.0360558	0.0554152	0.0276615	0.0313877	0.0518234	0.062393	0.0510612	0.0498313	0.0261157	0.0325867	0.0397397	0.0463714	0.0403862	0.0612198	0.0439735	0.0403121	0.0571455
7061	0.122406	0.102962	0.118723	0.133415	0.112663	0.135109	0.100308	0.100662	0.115379	0.109094	0.106636	0.101229	0.139869	0.154036	0.155926	0.150142	0.157223	0.168208
7063	0.166685	0.179851	0.189271	0.109821	0.0989826	0.113527	0.177048	0.161413	0.200325	0.186454	0.443361	0.419945	1e-06	1e-06	0.0671686	1e-06	1e-06	1e-06
7064	0.197217	0.17339	0.18987	0.141095	0.201924	0.176605	0.252769	0.219123	0.287406	0.154078	1e-06	0.231081	0.176555	0.179641	0.223256	0.15067	0.170818	1e-06
7066	0.0438955	0.0423077	0.0558994	0.05157	0.0403915	0.0562113	0.0420501	0.0402384	0.0437558	0.0463916	0.0556858	0.0456553	0.0528318	0.0555012	0.0407412	0.0630279	0.057348	0.0561495
7067	0.276274	0.262475	0.247034	0.242871	0.26875	0.281369	0.225206	0.236098	0.217213	0.19585	0.220169	0.255259	0.279102	0.284412	0.307074	0.228309	0.252302	0.283744
7069	0.051876	0.0417032	0.0644576	0.0534005	0.0940577	0.0513311	0.0608573	0.0737733	0.0633812	1e-06	0.0425396	0.0536294	0.0623745	0.0603691	0.070335	0.10435	1e-06	0.0609151
7070	0.258845	0.297596	0.283536	0.276724	0.240907	0.286844	0.220801	0.262451	0.272284	0.226931	0.244568	0.280953	0.256484	0.273357	0.315176	0.273376	0.249301	0.342945
7071	0.304811	0.156432	0.335024	0.169143	0.118443	1e-06	0.278466	0.142084	0.279718	0.140522	0.312492	0.323684	0.197322	0.239969	0.237179	1e-06	0.220439	1e-06
7072	0.426099	0.343424	0.542699	0.409712	0.531454	0.535398	0.238951	0.225584	0.336137	0.347253	0.395936	0.354716	0.420617	0.429296	0.582493	0.418733	0.535496	0.577215
7073	0.171014	0.243387	0.101444	0.199401	0.419673	0.254574	1e-06	0.322032	1e-06	0.164196	0.0615318	0.0633754	0.335636	0.391789	0.222984	0.302436	0.153741	0.238626
7074	0.0599629	0.0790222	0.0778177	0.0965055	0.0834134	0.106323	1e-06	0.0458116	0.0432031	1e-06	0.0395893	0.0407207	0.332856	0.354192	0.350558	0.331564	0.313927	0.377478
7075	0.0588438	0.130251	0.0974194	0.12427	0.109016	0.06523	0.0544264	0.13047	0.0758184	0.0987786	0.0592029	0.0758883	0.050656	0.175328	0.174231	0.0512509	0.128511	0.178513
7076	0.144934	0.153758	0.162899	0.117968	0.0958171	0.15069	0.136792	0.158702	0.157065	0.135907	0.150011	0.166641	0.149742	0.162501	0.186919	0.161937	0.131967	0.157484
7080	0.0456486	0.0428782	0.0423345	0.0359329	1e-06	0.04146	0.045892	0.0266277	0.0393364	0.0490898	0.0440625	0.0427977	0.0507889	0.0447312	0.0579315	0.0490481	0.0467268	0.0416869
7081	0.0722239	0.0907986	1e-06	0.0851744	1e-06	0.101467	0.0777227	0.101937	0.0890014	1e-06	1e-06	0.0986629	0.125653	0.114618	0.11566	0.118288	0.137417	0.143235
7082	0.0586442	0.0622038	0.0591573	0.0965494	0.0396169	0.0556901	0.0821074	0.0612293	0.0627072	0.0538058	0.047661	0.0665964	0.0707178	0.0985141	0.0720285	0.0488214	0.0653806	0.0642114
7083	0.10402	0.0890592	0.116279	0.0923209	0.122051	0.128744	0.0450717	0.110985	0.047266	0.0753972	0.0990709	0.101917	0.156858	0.163234	0.199239	0.165804	0.145406	0.174254
7085	0.125232	0.124725	0.146917	0.124606	0.167833	0.142683	0.0937924	0.0996439	0.113393	1e-06	0.0989601	0.104027	0.224492	0.219262	0.263054	0.219189	0.237281	0.258708
7086	1e-06	1e-06	1e-06	1e-06	1e-06	1e-06	1e-06	1e-06	1e-06	1e-06	0.0411505	0.0412225	1e-06	1e-06	1e-06	1e-06	1e-06	1e-06
7088	1e-06	0.034475	0.0403945	1e-06	1e-06	0.0344554	0.051411	0.0385353	0.0405649	0.0436473	1e-06	0.0254697	0.111029	0.0797949	0.0896605	0.0975976	0.0917168	0.0517969
7089	0.0916314	0.103583	0.104068	0.0963863	1e-06	0.105264	0.119426	0.0975803	0.0944143	0.0769702	0.0820679	0.0911887	0.0994925	0.0940123	0.103851	0.104554	0.0940149	0.113802
7090	0.0829765	0.0673069	0.110058	0.082266	0.115453	0.124206	1e-06	0.0449973	0.0863274	0.0597175	0.0793476	0.0247016	0.0415527	0.079925	0.106921	0.027388	0.0821702	0.0854798
7091	0.163192	0.173982	0.16284	0.203933	0.21854	0.184874	0.14353	0.148861	0.148722	0.125289	0.109914	0.131933	0.280682	0.266192	0.25111	0.316574	0.193756	0.278958
7092	0.13888	0.159243	0.15806	0.127548	0.13816	0.123212	0.159284	0.1552	0.17935	0.140799	0.155511	0.16994	0.0292088	0.0239013	0.0286507	0.0352106	0.0434138	0.0378468
7093	0.00870694	0.0222	0.0222084	0.0259958	0.0624792	0.0252888	0.0365412	1e-06	0.0167484	0.0270069	0.0140599	0.021366	0.0398483	0.0355245	0.0428459	0.0342519	0.0402051	0.0552407
7094	1e-06	1e-06	0.0441027	1e-06	1e-06	0.0260552	1e-06	1e-06	0.0427732	1e-06	0.0301277	0.0353208	1e-06	1e-06	0.0524501	0.0343825	0.0377968	0.0500206
7095	0.12075	0.139426	0.12523	0.162609	0.172229	0.117866	0.154824	0.149764	0.123769	0.139037	0.0875608	0.104769	0.137359	0.20604	0.0897097	0.0932139	0.0662532	0.0873568
7096	0.356933	0.365883	0.385159	0.309819	0.512083	0.401346	0.44043	0.408165	0.407015	0.356157	0.362824	0.421357	0.364654	0.431723	0.457226	0.401337	0.39575	0.465908
7097	0.1297	0.10481	0.153121	0.103167	0.0692395	0.125774	0.0813421	0.111845	0.129848	0.108759	0.120157	0.11515	0.0470031	0.0634021	0.0934526	1e-06	0.106178	0.0915944
7098	0.31373	0.331012	0.36342	0.267041	1e-06	0.357181	0.306435	0.34682	0.335628	0.293224	0.316302	0.325029	0.221372	1e-06	0.271208	0.245647	0.229272	0.274866
7100	1e-06	0.0476781	0.0674044	0.0383774	0.0779322	1e-06	1e-06	0.127759	0.0388793	0.0734485	1e-06	1e-06	0.0440442	0.02865	0.0280304	0.0487129	0.040713	1e-06
7101	0.0834512	0.104282	0.0939533	0.0998276	0.131262	0.0953668	0.114949	0.1157	0.136599	0.114645	0.0991258	0.0830818	0.102775	0.118302	0.115897	0.101087	0.0922703	0.10399
7102	0.0984647	0.102248	0.102236	0.0936715	0.13492	0.0937025	0.10742	0.116069	0.104847	0.121547	0.0994784	0.0982186	0.108156	0.139021	0.120591	0.119734	0.0965677	0.13024
7103	0.0741652	1e-06	0.136817	0.14426	0.120932	0.188607	0.0975308	0.0920158	0.0925906	0.0804355	0.0886431	0.106789	0.120063	0.128079	0.15842	0.0956517	0.120281	0.0995054
7104	0.15157	1e-06	0.24119	0.119661	1e-06	0.193719	1e-06	1e-06	0.21239	1e-06	0.179329	0.187656	0.280915	1e-06	0.309905	0.273323	0.274411	0.313405
7105	0.0445563	0.04502	0.0503902	0.0229219	0.0554946	0.049571	1e-06	0.0537765	0.0878846	0.0858503	0.038153	1e-06	0.0784846	0.0576311	0.0462503	0.045494	0.0257303	0.0623378
7106	0.103581	0.093215	0.124359	0.0704162	0.0923773	0.0822008	0.174761	0.167328	0.189705	0.0719914	1e-06	0.115713	0.0806902	0.083697	0.0868987	0.0941297	0.0861719	1e-06
7107	1e-06	1e-06	0.0712039	1e-06	0.0299283	0.0693813	0.0585545	1e-06	0.0754343	0.0350273	0.053654	0.0669306	0.0685947	0.016488	0.0654637	0.0459202	0.0734504	0.0503845
7108	1e-06	1e-06	0.051708	1e-06	1e-06	0.0602865	1e-06	1e-06	0.0285484	0.110584	0.0612556	0.082874	0.16011	0.204549	0.190344	0.155983	0.164266	0.192337
7112	0.135306	0.173606	0.184873	0.151571	0.230465	0.0895348	0.138155	0.132225	1e-06	0.133596	0.109821	0.0496683	0.185487	0.216317	0.184551	0.156365	0.183789	0.226631
7113	0.175247	0.242778	0.240088	0.331764	0.364233	0.384699	0.135096	0.0880711	0.121835	0.126593	0.105282	0.0308112	0.468226	0.537796	0.582963	0.430682	0.440936	0.519128
7114	0.0671875	0.0789799	0.0717354	0.0370329	1e-06	0.0470991	0.0764964	0.0778613	1e-06	0.0716229	0.0728432	1e-06	0.0662074	0.0301394	0.0505281	1e-06	0.0605772	0.0698453
7123	0.0274655	1e-06	0.0210288	0.0306289	1e-06	0.0184352	1e-06	1e-06	1e-06	1e-06	1e-06	0.0551751	0.025119	0.0208518	0.0173657	0.0247242	0.0249394	0.0301532
